# Supplementary material for: The Non-Flagellar Type III Secretion System Evolved from the Bacterial Flagellum and Diversified into Host-Cell Adapted Systems
Source: PLoS Genet. 2012 Sep 27;8(9):e1002983. doi: 10.1371/journal.pgen.1002983 (PMC3459982; doi:10.1371/journal.pgen.1002983)
Supplement: Dataset S1 — The filtered alignment of the ATPase family used for phylogenetic analyses and the tree in Figure 3B (Fasta format). Sequence names correspond to codes described in Dataset S2 for flagella and NF-T3SS, and to Genbank accession numbers for F-/V- ATPases. (TXT) [file pgen.1002983.s001.txt]

>BOGA001_c01_Flagelle_1-s
GRVQKIKGLLVESFAEVLGFNLMAYEGVGNKVEINLSDELLGRVIDSLGPINRSIFEQIL
TGVKVLDGFLPVEKGQRVGIFSGAGVGKLGMIAKNSVNVIAFIGERGRELNEFIEHKSVL
VVSTSDESPISRYKGAYVATMIAEYFRDKDVALLFDSITRFANAKREMSLSLGEPPVSKG
YPPSVFVEIPILLERSGFGGSVTGFYTVLVEGDDFTEPVADNIKAVLDGHIILDRDLFDR
GIYPSINILSSTSRSILIMKARNLLSIKDYEDLIRTGIYIKGSNKDVDFADFISQG
>BOAF001_c01_Flagelle_1-s
GRVQKIKGLLVESCAEVLGFNLMAYEGVGNKVEINLSDELLGRVIDSLGPISRSIFEQIL
TGVKVLDGFLPVAKGQRVGIFSGAGVGKLGMIAKNSVNVIAFIGERGRELNEFIEHKSVL
VVSTSDESPISRYKGAYVATMIAEYFRDKDVALLFDSITRFANAKREMSLSLGEPPVAKG
YPPSVFVEIPILLERSGFGGSVTGFYTVLVEGDDFAEPVADNIKAVLDGHVILDRDLFDR
GIYPSINILSSTSRSILIMKARNLLSVKDYEDLIRTGIYLKGSNKDVDFADFISQG
>BOBU001_c01_Flagelle_1-s
GRVQKIKGLLVESCAEVLGFNLMAYEGVGNKVEINLSDELLGRVIDSLGPINRSIFEQIL
TGVKVLDGFLPVAKGQRVGIFSGSGVGKLGMIAKNSVNVIAFIGERGRELNEFIEHKSVL
VVSTSDESPISRYKGAYVATMIAEYFREKDVALLFDSITRFANAKREMSLSLGEPPVAKG
YPPSVFVEIPILLERSGFGGSVTGFYTVLVEGDDFTEPVADNIKAVLDGHIILDRDLFDR
GIYPSINVLSSTSRSILIMKARNLLSIKDYEDLIRTGIYLKGSNKDVDFANFISQG
>BOBU002_c01_Flagelle_1-s
GRVQKIKGLLVESCAEVLGFNLMAYEGVGNKVEINLSDELLGRVIDSLGPINRSIFEQIL
TGVKVLDGFLPVAKGQRVGIFSGSGVGKLGMIAKNSVNVIAFIGERGRELNEFIEHKSVL
VVSTSDESPISRYKGAYVATMIAEYFREKDVALLFDSITRFANAKREMSLSLGEPPVAKG
YPPSVFVEIPILLERSGFGGSVTGFYTVLVEGDDFTEPVADNIKAVLDGHIILDRDLFDR
GIYPSINVLSSTSRSILIMKARNLLSIKDYEDLIRTGIYLKGSNKDVDFANFISQG
>BOTU001_c01_Flagelle_1-s
GKVRKIKGLLVESYAEVLGLNLMAYEGIGDQVQINLSDELLGRVIDSLGPLSRGVFSQIV
TGVKVLDGFLPVAKGQRVGIFSGAGVGKLGMIAKNSVNVIAFIGERGRELNEFIKYRSVL
IVSTSDASPIARYKGAYTATLIAEYFRDMDVMLLFDSITRFANAKREISLSMGEPPATKG
YPPSVFVEIPILLERSGL-GSITGFYTVLVEGDDFTEPIADNMKAVLDGHIILDRDLSDR
GIYPSVNILSSTSRSLLISKIRNLLSIKSYEDLIKTGIYIKGSNKEVDLADFLSQG
>BODU001_c01_Flagelle_1-s
GRVKKIKGLLLESYAEVLGFNLMAYEGVGDKVQINLSDELLGRVIDSLGPLDRGVFTQIV
TGVRVLDGFLPVARGQRVGIFSGAGVGKLGMIAKNSVNVIAFIGERGRELNEFIKYRSVL
IVSTSDESPISRYKGAYTATLVAEYFRDMDVMLLFDSITRFANAKREISLSMGEPPATKG
YPPSVFVEIPILLERSGL-GSITGFYTVLVEGDDFSEPISDNMKAVLDGHIILDRDLSDK
GIYPSVNILNSTSRSLLISKIRNLLSIKSYEDLIKTGIYVKGSNKEVDLADFLSQG
>BORE001_c01_Flagelle_1-s
GRVKKIKGLLLESYAEVLGFNLMAYEGVGDKVQINLSDELLGRVIDSLGPLDRGVFTQIV
TGVRVLDGFLPVARGQRVGIFSGAGVGKLGMIAKNSVNVIAFIGERGRELNEFIKYRSVL
IVSTSDESPISRYKGAYTATLVAEHFRDMDVMLLFDSITRFANAKREISLSMGEPPATKG
YPPSVFVEIPILLERSGLKGSITGFYTVLVEGDDFSEPISDNMKAVLDGHIILDRDLSDK
GIYPSVNILNSTSRSLLISKIRNLLSIKSYEDLIKTGIYVKGSNKEVDLADFLSQG
>BOHE001_c01_Flagelle_1-s
GRVRKIKGLLIESYAEVLGFNLMAYEGVGDKVQINLSDELLGRVIDSLGPLKRGIFSQIV
TGVRVLDGFLPVAKGQRVGIFSGAGVGKLGMIAKNSVNVIAFIGERGRELNEFIEYKSVL
IVSTSDESPISRYKGAYTATLIAEHFRDMDVMLLFDSITRFANAKREISLSMGELPATKG
YPPSVFVEIPILLERLGLKGSITGFYTVLVESDDFTEPIADNMKAVLDGHIILDRDLSDR
GIYPSVNILSSTSRSLLISKIRNLLSIKNYEDLIKTGIYMKGSNKEVDLADFLSQG
>STAR001_c01_Syst-1-a
GRVTELTGLVIKAKAEVVGFQLMPLGEPDSEVTIKCGEGLLGRVLGGTGPFTRMRIEPLP
LGVRCIDGLLTVGEGQRVGLFAGSGVGKMGQIARNTLNVIALIGERGREVREFIEDRSVL
VCATSDQPSLVRLKAAYVATAIAEYFREGNVMFMLDTVTRLARAQREIGLAVGEPPARQG
YPPSVFSMLPRILERTGNKGKCTAIYTCLVAGGDMEEPIADEVRGILDGHFILNRALGER
NQWPAMDVLASLSRVMAAGKLRETLSTEKQRDLILLGAYQYGTDPRTDYADYLKQD
>MYXA001_c01_Syst-1-s
GRVTELTGLIIKAKAEVVGFQLMPLGEPDSEVSIKCGEALLGRVLNGIGPFTRQRIEPLP
LGVRCIDGLLTVGEGQRVGLFAGSGVGKMGQIARNTLCVVALIGERGREVREFIEDRSVL
VCATSDQPSLVRLRAAYVATAIAEYFREGNVLFMLDTVTRLARAQREIGLAVGEPPARQG
YPPSVFSMLPRILERTGNKGKCTAIYTCLVAGGDMEEPIADEVRGILDGHFILNRALGER
NQWPAMDVLASLSRVMAAGRLRELLSTEKQRDLILLGAYQYGTDPRTDQADFLKQD
>MYFU001_c01_Syst-1-a
GRVTELTGLIIKAKAEVVGFQLMPLGEPDSEVSIKCGEALLGRVLNGIGPFTRQRIEPLP
LGVRCIDGLLTVGEGQRVGLFAGSGVGKMGQIARNTLCVVALIGERGREVREFIEDRSVL
VCATSDQPSLVRLRAAYVATAIAEYFREGNVLFMLDTVTRLARAQREIGLAVGEPPARQG
YPPSVFSMLPRILERTGNKGKCTAIYTCLVAGGDMEEPIADEVRGILDGHFILNRALGER
NQWPAMDVLASLSRVMAAGRLRELLSTEKQRDLILLGAYQYGTDPRTDQADFLKQD
>CHMU001_c01_Syst-p
GRIIEVVGMLIKAVTEVVGFTLSPLGEPSSEVHIRAGAGLLGRVLNGLGPLHREKLRILS
TGVRCIDGMLTVAKGQRIGIFAGAGVGKLGMIARNAINVIALIGERGREVREFIENRSVI
VVSTSDQSSQLRLNAAYVGTAIAEYFRDKTVVLMMDSVTRFARALREVGLAAGEPPARAG
YTPSVFSTLPKLLERAGAKGTITAFYTVLVAGDDMNEPVADEVKSILDGHIVLSNALAQA
YHYPAIDVLASISRLLIIGRAREVLAKKANEMLIRIGEYRRGSDREVDFARFLKQD
>CHTR004_c01_Syst-p
GRIIEVVGMLIKAVTEVVGFTLSPLGEPSSEVHIRAGEGLLGRVLNGLGPLHRAKLRILS
TGVRCIDGMLTVAKGQRIGIFAGAGVGKLGMIARNAINVIALIGERGREVREFIENRSII
VVSTSDQSSQLRLNAAYVGTAIAEYFRDKTVVLMMDSVTRFARALREVGLAAGEPPARAG
YTPSVFSTLPKLLERAGAKGTITAFYTVLVAGDDMNEPVADEVKSILDGHIVLSNALAQA
YHYPAIDVLASISRLLIIGRAREVLAKKANEMLIRIGEYRRGSDREVDFARFLKQD
>CHTR002_c01_Syst-p
GRIIEVVGMLIKAVTEVVGFTLSPLGEPSSEVHIRAGEGLLGRVLNGLGPLHRAKLRILS
TGVRCIDGMLTVAKGQRIGIFAGAGVGKLGMIARNAINVIALIGERGREVREFIENRSVI
VVSTSDQSSQLRLNAAYVGTAIAEYFRDKTVVLMMDSVTRFARALREVGLAAGEPPARAG
YTPSVFSTLPKLLERAGAKGTITAFYTVLVAGDDMNEPVADEVKSILDGHIVLSNALAQA
YHYPAIDVLASISRLLIIGRAREVLAKKANEMLIRIGEYRRGSDREVDFARFLKQD
>CHTR005_c01_Syst-p
GRIIEVVGMLIKAVTEVVGFTLSPLGEPSSEVHIRAGEGLLGRVLNGLGPLHRAKLRILS
TGVRCIDGMLTVAKGQRIGIFAGAGVGKLGMIARNAINVIALIGERGREVREFIENRSVI
VVSTSDQSSQLRLNAAYVGTAIAEYFRDKTVVLMMDSVTRFARALREVGLAAGEPPARAG
YTPSVFSTLPKLLERAGAKGTITAFYTVLVAGDDMNEPVADEVKSILDGHIVLSNALAQA
YHYPAIDVLASISRLLIIGRAREVLAKKANEMLIRIGEYRRGSDREVDFARFLKQD
>CHTR006_c01_Syst-p
GRIIEVVGMLIKAVTEVVGFTLSPLGEPSSEVHIRAGEGLLGRVLNGLGPLHRAKLRILS
TGVRCIDGMLTVAKGQRIGIFAGAGVGKLGMIARNAINVIALIGERGREVREFIENRSVI
VVSTSDQSSQLRLNAAYVGTAIAEYFRDKTVVLMMDSVTRFARALREVGLAAGEPPARAG
YTPSVFSTLPKLLERAGAKGTITAFYTVLVAGDDMNEPVADEVKSILDGHIVLSNALAQA
YHYPAIDVLASISRLLIIGRAREVLAKKANEMLIRIGEYRRGSDREVDFARFLKQD
>CHTR001_c01_Syst-p
GRIIEVVGMLIKAVTEVVGFTLSPLGEPSSEVHIRAGEGLLGRVLNGLGPLHRAKLRILS
TGVRCIDGMLTVAKGQRIGIFAGAGVGKLGMIARNAINVIALIGERGREVREFIENRSVI
VVSTSDQSSQLRLNAAYVGTAIAEYFRDKTVVLMMDSVTRFARALREVGLAAGEPPARAG
YTPSVFSTLPKLLERAGAKGTITAFYTVLVAGDDMNEPVADEVKSILDGHIVLSNALAQA
YHYPAIDVLASISRLLIIGRAREVLAKKANEMLIRIGEYRRGSDREVDFARFLKQD
>CHTR003_c01_Syst-p
GRIIEVVGMLIKAVTEVVGFTLSPLGEPSSEVHIRAGEGLLGRVLNGLGPLHRAKLRILS
TGVRCIDGMLTVAKGQRIGIFAGAGVGKLGMIARNAINVIALIGERGREVREFIENRSVI
VVSTSDQSSQLRLNAAYVGTAIAEYFRDKTVVLMMDSVTRFARALREVGLAAGEPPARAG
YTPSVFSTLPKLLERAGAKGTITAFYTVLVAGDDMNEPVADEVKSILDGHIVLSNALAQA
YHYPAIDVLASISRLLIIGRAREVLAKKANEMLIRIGEYRRGSDREVDFARFLKQD
>CHPN001_c01_Syst-p
GRITEVVGMLIKAVTEVVGFTLSPLGEPSSEVHIRAGNGLLGRVLNGLGPLHRAKLRILS
TGVRCIDGMLTVARGQRIGIFAGAGVGKLGMIARNAVNVIALIGERGREVREFIEGRSVI
VVSTSDQSSQLRLNAAYVGTAIAEYFRDKTVVLMMDSVTRFARALREVGLAAGEPPARAG
YTPSVFSTLPRLLERSGAKGTITAFYTVLVAGDDMNEPVADEVKSILDGHIVLSNALAQA
YHYPAIDVLASISRLLIIGKAREVLAKKANEMLIRIGEYRRGSDREIDFARFLKQD
>CHPN002_c01_Syst-p
GRITEVVGMLIKAVTEVVGFTLSPLGEPSSEVHIRAGNGLLGRVLNGLGPLHRAKLRILS
TGVRCIDGMLTVARGQRIGIFAGAGVGKLGMIARNAVNVIALIGERGREVREFIEGRSVI
VVSTSDQSSQLRLNAAYVGTAIAEYFRDKTVVLMMDSVTRFARALREVGLAAGEPPARAG
YTPSVFSTLPRLLERSGAKGTITAFYTVLVAGDDMNEPVADEVKSILDGHIVLSNALAQA
YHYPAIDVLASISRLLIIGKAREVLAKKANEMLIRIGEYRRGSDREIDFARFLKQD
>CHPN004_c01_Syst-p
GRITEVVGMLIKAVTEVVGFTLSPLGEPSSEVHIRAGNGLLGRVLNGLGPLHRAKLRILS
TGVRCIDGMLTVARGQRIGIFAGAGVGKLGMIARNAVNVIALIGERGREVREFIEGRSVI
VVSTSDQSSQLRLNAAYVGTAIAEYFRDKTVVLMMDSVTRFARALREVGLAAGEPPARAG
YTPSVFSTLPRLLERSGAKGTITAFYTVLVAGDDMNEPVADEVKSILDGHIVLSNALAQA
YHYPAIDVLASISRLLIIGKAREVLAKKANEMLIRIGEYRRGSDREIDFARFLKQD
>CHPN010_c01_Syst-p
GRITEVVGMLIKAVTEVVGFTLSPLGEPSSEVHIRAGNGLLGRVLNGLGPLHRAKLRILS
TGVRCIDGMLTVARGQRIGIFAGAGVGKLGMIARNAVNVIALIGERGREVREFIEGRSVI
VVSTSDQSSQLRLNAAYVGTAIAEYFRDKTVVLMMDSVTRFARALREVGLAAGEPPARAG
YTPSVFSTLPRLLERSGAKGTITAFYTVLVAGDDMNEPVADEVKSILDGHIVLSNALAQA
YHYPAIDVLASISRLLIIGKAREVLAKKANEMLIRIGEYRRGSDREIDFARFLKQD
>CHCA001_c01_Syst-p
GRITEVVGMLIKAVTEVVGFTLSPLGEPSSEVYIRAGNGLLGRVLNGLGPLHREKLRILS
TGVRCIDGMLTVARGQRIGIFAGAGVGKLGMIARNAVNVIALIGERGREVREFIEGRSVI
VVSTSDQSSQLRLNAAYVGTAIAEYFRDKTVVLMMDSVTRFARALREVGLAAGEPPARAG
YTPSVFSTLPRLLERSGAKGTITAFYTVLVAGDDMNEPVADEVKSILDGHIVLSNALAQA
YHYPAIDVLASISRLLIIGKAREVLAKKANEMLIRIGEYRRGSDREVDFARFLKQD
>CHFE001_c01_Syst-p
GRITEVVGMLIKAVTEVVGFTLSPLGEPSSEVYIRAGNGLLGRVLNGLGPLHREKLRILS
TGVRCIDGMLTVARGQRIGIFAGAGVGKLGMIARNAVNVIALIGERGREVREFIEGRSVI
VVSTSDQSSQLRLNAAYVGTAIAEYFRDKTVVLMMDSVTRFARALREVGLAAGEPPARAG
YTPSVFSTLPRLLERSGAKGTITAFYTVLVAGDDMNEPVADEVKSILDGHIVLSNALAQA
YHYPAIDVLASISRLLIIGKAREVLAKKANEMLIRIGEYRRGSDRGVDFARFLKQD
>CHAB001_c01_Syst-p
GRITEVVGMLIKAVTEVVGFTLSPLGEPSSEVYIRAGNGLLGRVLNGLGPLHREKLRILS
TGVRCIDGMLTVARGQRIGIFAGAGVGKLGMIARNAVNVIALIGERGREVREFIEGRSVI
VVSTSDQSSQLRLNAAYVGTAIAEYFRDKTVVLMMDSVTRFARALREVGLAAGEPPARGG
YTPSVFSTLPRLLERSGAKGTITAFYTVLVAGDDMNEPVADEVKSILDGHVVLSNALAQA
YHYPAIDVLASISRLLIIGKAREVLAKKANEMLIRIGEYRRGSDREVDFARFLKQD
>CHPS001_c01_Syst-p
--------MLIKAVTEVVGFTLSPLGEPSSEVYIRAGNGLLGRVLNGLGPLHREKLRILS
TGVRCIDGMLTVARGQRIGIFAGAGVGKLGMIARNAVNVIALIGERGREVREFIEGRSVI
VVSTSDQSSQLRLNAAYVGTAIAEYFRDKTVVLMMDSVTRFARALREVGLAAGEPPARGG
YTPSVFSTLPRLLERSGAKGTITAFYTVLVAGDDMNEPVADEVKSILDGHVVLSNALAQA
YHYPAIDVLASISRLLIIGKAREVLAKKANEMLIRIGEYRRGSDREVDFARFLKQD
>SINE001_c01_Syst-p
GRITEIVGMLIKAIAEVVGFTLSPLGEPSSEVHIKVGPNLLGRVLDGLGPLKREMIDPIS
TGIRAIDGVLTAGRGQRIGIFAAAGGGKLGMIARYAVNVITLIGERGREVREFIEHRSVI
IVSTSDQAAQLRLNAAYVGTAIAEYFRDKTVILMMDSVTRFARALREIGLAAGEPPARAG
YTPSVFATLPKLLERSGNKGSITAFYTILVAGDDMNEPVADEVRSILDGHIILSSELARQ
YHYPAIDILSSASRILLIGQIREVLANKKNELLIRIGEYKPGSDKQADFARFLKQK
>WACH001_c01_Syst-p
GRITETVGMLIKARAEVVGFTLSPLGEPSSEVHVKVGDALLGRVLNGLGPLKRQRVSPIS
VGVRVIDGTLTTGLGQRVGIFAAAGGGKLGMIARNAINVISLVGERGRELRDFIEKKSVL
VISTSDQSAQLRLNAAYVATAIAEYFRDKSVILMMDSVTRFARAIREVGLAAGEPPARAG
YTPSVFSTLPKLLERSGRVGSITAFYTILVAGDDMNEPVADEVRSILDGHIILSAELAHK
YHYPAVDVLASKSRVMLAGKINEVLANKKNELLIKIGEYKRGSDKAGDFANFLKQG
>PASP001_c01_Syst
GRITEIVGMLIKARAEVVGFTLSPLGEPSSEVHIKVGPQLLGRILNGLGPVKRMPIHPIS
VGIRAIDGVLTTGLGQRVGIFAAAGGGKLGMIARNAVNVISLIGERGRELREFIEKRSVL
VVSTSDQASQLRLNAAYVGTAIAEYFRDKSVILMMDSVTRFARALREVGLAAGEPPARAG
YTPSVFSTLPKLLERAGNKGSITAFYTILVAGDDMNEPVADEVRSILDGHIILSSELARQ
YHYPAIDVLSSASRVMLVGKLKEVLANKKNELLIKIGEYKRGADKAGDFAKFLKQG
>PAAC001_c01_Syst-p
GRITETVGMLIKALTEVVGFTLSPLGEPSSEVHIKVGPQLLGRVLNGLGPLKRKRIVPIS
VGIRAIDGVLTTGLGQRVGIFAAAGGGKLGMIARNAVNVISLIGERGRELRDFIEKRSVL
VVSTSDQASQLRLNAAYVGTAIAEYFRDKSVILMMDSVTRFARALREVGLAAGEPPARAG
YTPSVFSTLPKLLERTGNVGSITAFYTILVAGDDMNEPVADEVRSILDGHIILSSELARQ
YHYPAIDVLSSASRVMLVGKLKEVLANKKNELLIKIGEYKRGADKAGDFAKFLKQG
>DEBA001_c01_Flagelle_1-p
GKVTKVVGLVAEGNAEVVGFRLMPYGEPGSLIVFPVGNRYLGQAVDAFGPLTRPRITPLD
VGVRAVNGLLTLGKGQRVGIMAGSGVGKMGMFARYTVNVIGLIGERGREVVDFIEKKSVL
IVATSDQGPLVRMRAAYAATAMAEFFRDKDVLLMMDSVTRFAMAAREVGLAAGEPPTTRG
YTPTVFSHLPRLLERAGRKGSITGIYTVLVEGDDFNEPVADAVRSILDGHIVLTRDLADQ
GHYPSIDVLKSVSRLAAGRDLIRMMATQRVEDMVNIGAYAAGSNPEIDQAAFLQQS
>DEMA001_c01_Flagelle_1-p
GKVSKVVGLIAEGPAEVVGFRFMPYGDPGTLILFPVGRRYLGRVIDAFGPMDRPRICPMD
VGVRAINGCLTLGKGQRVGIMAGSGVGKMGMIARNTVNVIGLVGERGRELREFIEKRSVV
VVATSDQSPLIRMRAAYAATAMAEFFRDNDVILMMDSVTRFAMAGREVGLAAGEPPTTRG
YTPSVFAQLPKLLERAGRLGSITGIYTVLVDGDDFNEPIADSVRSILDGHIVLTRDLADQ
GHFPAIDVLRSISRLRASRELIRLLATRRVEDMVNIGAYARGANPEIDRATFLRQD
>DEDE002_c01_Flagelle_1-p
GKVNKVVGLVAEGAAEVVGFRFMPYGDPGSRIVFPAGPGLLGRAFDAFGPLQRPRITILD
VGVRSVNSLLTLGKGQRVGIMAGSGVGKMGMMARYTVNVIALIGERGREVVEFMERRSVL
VIATSDQSPLVRMRAAYAATGVAEYFRDMDVLLMMDSVTRFAMAAREVGLAVGEPPTTKG
YTPTVFAQLPKLLERAGRRGTITGIYTVLVDGDDFNEPIADAVRSILDGHIVLTRDLADQ
GHFPAIDVLRSISRLRSGRVVTRNMSTRKVEDMVNIGAYAKGTNAEIDAASFLRQD
>DEDE001_c01_Flagelle_1-p
GKVNKIVGLVAEGPAEVVGFRFMPYGDSGSLILFPVGESMLGRAFDAFGPLSRPRIDPLD
VGVRCINSLITLGKGQRVGIMAGSGVGKMGMMARYTVNVIALIGERGREVVEFMEKRSVL
IIATSDQSPLVRMRAAYAATAVAEFFRDKDVLLMMDSVTRFAMAAREVGLAVGEPPTTKG
YTPTVFAQLPKLLERAGRHGTITGIYTVLVDGDDFNEPIADAVRSILDGHIVLTRDLADM
GHYPAIDVLRSISRLRAGRTLTRHLATRKVEDMINIGAYAQGSNPDIDQAQFLQQQ
>DEVU001_c01_Flagelle_1-p
GKITKVVGLVAEGAAEVVGFRFMPYGEPGSLIVFPVGEGLLGRAFDAFGPLTRPRIDPLD
VGVRCINSLLTLGRGQRVGIMAGSGVGKMGMMARYTVNVIGLIGERGREVVEFMEKRSVL
VVATSDQSPLVRMRAAYAATAVAEFFRDKDVLLMMDSVTRFAMAAREVGLAVGEPPTTKG
YTPTVFAQLPRLLERAGREGTITGIYTVLVDGDDFNEPIADAVRSILDGHIVLTRELADQ
GHFPAIDVLKSISRLRAGRILTRHMATRRVEDMINIGAYATGSNPDIDKADFLRQH
>DEVU002_c01_Flagelle_1-p
GKITKVVGLVAEGAAEVVGFRFMPYGEPGSLIVFPVGEGLLGRAFDAFGPLTRPRIDPLD
VGVRCINSLLTLGRGQRVGIMAGSGVGKMGMMARYTVNVIGLIGERGREVVEFMEKRSVL
VVATSDQSPLVRMRAAYAATAVAEFFRDKDVLLMMDSVTRFAMAAREVGLAVGEPPTTKG
YTPTVFAQLPRLLERAGREGTITGIYTVLVDGDDFNEPIADAVRSILDGHIVLTRELADQ
GHFPAIDVLKSISRLRAGRILTRHMATRRVEDMINIGAYATGSNPDIDKADFLRQH
>DEVU003_c01_Flagelle_1-p
GKVTKVVGLVAEGAAEVVGFRFMPYGDPGSLIVFPVGDALLGRAFDAFGPLARPRISPLD
VGVRVINSLLTLGKGQRVGIMAGSGVGKMGMMARYTVNVIGLIGERGREVVEFMEKRSVL
IVATSDQSPLVRMRAAYAATAVAEFFRDKDVLLMMDSVTRFAMAAREVGLAVGEPPTTKG
YTPTVFAQLPKLLERAGRKGTITGIYTVLVDGDDFNEPIADAVRSILDGHIVLTRDLADM
GHFPAIDVLRSISRLRAGRVITRHLATRKAEDMINIGAYAQGSNPDIDKAAFLRQD
>CLBO003_c01_Flagelle_1-s
GVVNKVIGLTVEVNCEVVGFKLMPLDEPGCRVSVKCSDKLLGEIIDGLGPLKRKRIKIMP
TGIRAIDGFLTCGDGQRIGIFAGSGVGKLGMIAREAVNVIALIGERGREVLEFIEKKSVV
VCATSDKPALIRLKGALTATAIAEYFRDKKVILMMDSVTRFAMAQREVGLAIGEPPATKG
YTPSVFAKLPKLMEKSGTDGSITAFYTVLVDGDDFNEPIADAVRGILDGHIVLSRSLAHK
NHYPAIDILNSVSRLMAASIARDLLATKESEDLINIGAYVKGSNKKIDLAEFLRQT
>CLBO004_c01_Flagelle_1-s
GVVNKVIGLTVEVNCEVVGFKLMPLDEPGCRVSVRCSDKLLGEIIDGLGPLKRKRIKIMP
TGIRAIDGFLTCGDGQRIGIFAGSGVGKLGMIAREAVNVIALIGERGREVLEFIEKKSVV
VCATSDKPALIRLKGALTATAIAEYFRDKKVILMMDSVTRFAMAQREVGLAIGEPPATKG
YTPSVFAKLPKLMERSGTDGSITAFYTVLVDGDDFNEPIADAVRGILDGHIVLSRSLAHK
NHYPAIDILNSVSRLMAASIARDLLATKESEDLINIGAYVKGSNKKIDLAEFLRQT
>CLBE001_c01_Flagelle_1-s
GVVKKVIGLTIEVNCEVVGFRLMPLDEPGCRVSVKCSDKLLGHIIDGLGPLKRKRIKIMP
TGVRAIDGFLTCGDGQRIGIFAGSGVGKLGMIAREAVNVISLIGERGREVLEFIEKKSVV
VCATSDKPALIRIKGALTATAIAEYFRDKKVILMMDSVTRFAMAQREVGLAIGEPPATKG
YTPSVFAKLPKLMERSGTDGSITAFYTVLVDGDDFNEPIADAVRGILDGHIVLSRSLAHK
NHYPAIDILNSVSRLMAASMARDLLATKDSEDLINIGAYVKGSNKKIDMADFLCQG
>CLCL001_c01_Flagelle_1-s
GKVKKVIGLTIEVHCEVVGFKLMPLGEPGCRVSVNCSYDLLGKIIDGLGPLKRRRIKILP
TGVRAIDGFLTCGEGQRVGIFAGSGVGKLGMIAREAINVIALIGERGREVLDFIEKRSIV
VCATSDQPALVRLKGAFTATAIAEYFRDKKVILMMDSVTRFAMAQREVGLAVGEPPATKG
YTPSVFAMLPKLMERSGMKGSITAFYTVLVDGDDFNEPIADAVRGILDGHIVLSRALAAQ
NHFPAIDVLSSISRLMSASLARDLLATKNSEDLINIGAYVSGSNKKIDMALFLKQQ
>CLNO001_c01_Flagelle_1-s
GLVKQVIGLTIEVMCEVVGFKLMPLGEPGCKVSVKCSDDLLGKVLNGLGPLKRRRIKEIA
TGVRAVDGFLTCGEGQRIGIFAGSGVGKLGMIAREAINVIALIGERGREVLDFIEKKSVI
VCATSDQPALVRLKGAFTATAIAEYFRDKKVILMMDSVTRFAMAQREVGLAIGEPPATKG
YTPSVFAMLPRLMERSGMKGSITAFYTVLVDGDDFNEPIADAVRGILDGHIVLSRALAGK
NHYPAIDILNSVSRLMAASLARDLLATKNSEDLINIGAYVRGSNPKVDMADYLRQG
>ATPA2_MYCPU
-VIKSIKDYIVEVKGFCLSVDLLIDGDVGTEIIAKTYKDYFGKIIDIDGIQDRVKLNPLE
TGIFSIDILLPIGKGQRQLILGDSKTGKLSTMINQKKIIYVSIGLKSNDLKRIYKTKTIL
MHASSDNS-FQQFLIPYVAMAHAENIMQEDVLIIFDDLTNHANVLREIALLTGKPVGKEA
FPGDLFYSHSKLLERAGKGYSITCFPIVRTINNDMTSLLASNIASITDGQIVTNSEIKDQ
GILPAIDIGLSVSRTGIAIEISKIYSKKQNEKFSDTNFDL---NDSVRDIKILNQK
>ATPA1_LISMF
GRVEKISDGVIFCRGVILELNIGLIDKEGMHVEVDLFEEMAGRVIDTTGIMTIDSVTPLN
TGLAVIDSITPIGRGQRQLILGNRQSGKVDTIINQHHCIYVAIGLKAAYIAEVIETYSTV
VATAASDSLTAQYLTPYAGMAVAEALRDKDVLIILDDLTKHADAYRAITLLFNRPPGREA
YPGDSFYIHSSLLERAVQGGSITAIPMIETLSDDVTAYIPTNVISITDGQLFLKSDLFNR
GQKPAVDVGVSVSRIGLSKNLTLILSQEELKELLDFGNAL---DDGSMKMELFKQK
>ATPA2_NITEC
GTVTEVADGVAIVHGIVLDLEIILLGPLGETVSVPVGSALLGRVIDAMGILNRTQIFPLA
TGLKAIDAAIPVGLGQRELIIGDRQTGKIDTMLNQALCIYCAVGQRGDAVARVIRARCIV
MSAGDEEAPGLSYIAPYAAMTMAEYFSAQDVLVIFDDMTHHARSYRELSLLLRRPPGREA
FPGDIFYVHARLLERAGQGGSITTLPVVETQAGNLSAYIPTNLISITDGQIYLSPQLVRK
NQFPAVDLGLSVSRVGVSGNLRVTLSQEELEDFARFGTRL---DDVTRARTALRQA
>ATPA1_SHEFN
GTITSIATGIAKVFGIAFNVDAVLLGDAGDEVDVPVGEGLLGRIINPIGIMNRAPVSPLQ
TGIKVIDALIPVGLGQRELILGDRQTGKVDTILNQRLCVYCAIGQRASGVAKVIATYTVV
VVTEGNDPPGLAYIAPYAATSIAEYFMQRNVLIVYDDLTHHARAYRELSLLLRRPPGREA
FPGDIFYIHSRLLERATHGGSLTALPIIETEAQDISAYIPTNLISITDGQIYLSPSLFEL
GVLPAIDVGKSVSRVGVASNLKLAYAQEELETFASFGARL---DDSTLKTACLKQA
>ATPA2_SYNAS
GTVSFVGQGIVRALGLVFNVDIITLDHAGSAVDVPVGEALLGRVLDPMGVMDRAPVSPLQ
TGIKVIDSLIAIGRGQRELILGDRQTGKLDTIINQHICIYCAIGKQSADTARVVSVYCII
VVAAGEDPPGLQYIAPYAATSMGEYFMKKDVLVIYDDLTRHARAYRELSLLLRRPPGREA
YPGDIFYIHARMLERATHGGSLTAIPIIETEAQDISAYIPTNLISITDGQIYLSSRLFQK
GILPAIDVGKSVSRVGVAGDLRLSYSQEELETFSRFGTRL---DEETRRKEILKQK
>ATPA1_RHOBA
GTVEEVQRGIARVLGYAFNLDCVLLDSAGSRVDTPVGDQLLGRVVDPVGIMQRAPVTPLQ
SGLKVVDAMIPIGRGQRQLLLGDRQTGKIDTIINQLICIYCSIGQRSTGVARVIENHTIV
VIGADDAPPGLQFLAPYAATTMGEHFMRRDVMIVYDDLTSHARAYRHLSLLLRRPPGREA
FPGDIFYVHSRLLERSTHGGSLTALPIIETEAQNVSAYIPTNLISITDGQIYLSPTLFRK
GVLPAIDVGRSVSRVGVAGDLRLTYSQEELERFARFSSQL---DEDTRATEILKQT
>ATPA_DICT6
GYVKSVGDGVAQVQGMVLSLKVILFGREGEVVQVPTGSGFLGRVIDPLGIFDREPVKPLY
TGIRAIDALIPIGHGQRELILGDRQTGKIDTIISQRICIYVAIAQKRTNIARIVQTNTIV
IATFPDDPPALRYIAPMAGCAMGEYFMRERVLIVYDDLTKHANTYREVALLLRRVPGREA
YPGDIFYLHSHLLERAAKGGALTALPIAETLAGEISTYIPTNLISITDGQIYLDTALFNA
GVRPAINVGLSVSRVGVAGRLRLDLAQREYAMFLEFGTEL---DMATKKKELLKQG
>ATPA_CARRP
GIINKIYDSVVEVKGIVFSLNIIILNNQGEKCEVPVGKQLIGRIINSRGVMDRETVNPLL
TGIKSIDSMIPIGKGQRELIIGDRQTGKIDTIINQKICVYVCIGQKISSLINIINKYTII
VASTASDSAAEQYIAPYTGSTISEYFRDQDCLIVYDDLTKHAWAYRQISLLLRRPPGREA
YPGDVFYLHSRLLERSSKAGSLTAFPIIETLEGDVTSFIPTNVISITDGQIFLDTNLFNS
GIRPSINVGLSVSRVGLSGDIRIMLAQRELEAFSKFSSDL---DSETKNQILMKQN
>ATPA_ACHLI
GKVLSVADGIATVKGLVFNLEIILFGREGDNVEVPVGEDLLGRVVDPLGLMHRGFINPLH
TGIKVIDALVPIGKGQRELIIGDRQTGKIDTIINQRICVYVAIGQKDSTIANLVKLYTVI
INAGASKEATLLYIAPYTGSSIAEYFMEKDVLIIYDDLSKHAVAYRELSLLMKRPSGREA
YPGDIFYLHSRLLERAGKGGSITALPIVETQAGDISAYIPTNIISITDGQLYLEQKLFYQ
GVRPAINAGLSVSRVGVAGTLRISLANRELESFAQFGSDL---DPSSKRREILKQD
>ATPA_MYCA5
GRVITVGDGIALVLGMTMNLEIVVMGDEGNLVSTPVGDELLGRVVNALAVMARQEVNPLE
TGILAIDAMIPIGKGQRELIIGDRQTGKIDTILNQKYCIYIAIGQKNSTISQIVDIYTTI
ISASAAESAPLQYIAPYTGVTIAEEWMAKDVLVIYDDLSKHAVAYRTLSLLLRRPPGREA
YPGDVFYLHSQLLERAARGGSITALPIIETQAEDISAYIPTNVISITDGQIFTKESLFNS
GQRPAIDIGYSVSRVGVVSSLKLELAQNEMLAFAQFGSDL---DQNTRNIELLKQP
>ATPA_ANAPZ
GEVLSVKDGIAVVRGVISGLEVVIFGEEGDSVKVPVGFSLLGRVVSPLGIMARQPVSPLQ
TGIKTIDMLIPIGRGQRELIIGDRKTGKLDTIINQKYCIYVAIGQKNSSIARVVSKYTIV
VATGASDSVPLQYLAPYAACAMGEFFRDMHCLIVYDDLSKHAVAYRQMSLLLRRPPGREA
YPGDVFYIHSRLLERAAKGGSLTALPIIETQAGDVSAYIPTNVISITDGQIFLESELFHK
GFRPAINVGLSVSRVGVAGSMKLSLAQRELEDFARFGSDL---DASSQAMELLKQG
>ATPA_ACEWO
GTVIQVGDGVARVYGMVLNLECVLLGYEGDIVKFQLANHVFGRVVNALGVIERESVNPIQ
TGYKAIDSMIPIGRGQRELIIGDRQTGKFDTIINQKICIYVAIGQKDSTVAQIVGQYTII
VSAGAAQLAPLHNIAPYSGVTMAEYFMKTKRITVHQGRPSKHGCLPSLVFDPRRPPGREP
YPGDVFYLHSRLLERAAKGGSITALPIIETQAGDVSAYIPTNVISITGGQIFLEAELFRS
GIRPAVNPGISVSRVGVAGPLRIEYAQRELASFAQFGSDL---DDETKAQEILKQD
>ATPA_PROAC
GTVVTSGDGIAHVMGIALNLEVVVLGDEGSTVSVPVGEGYLGRVVDAMGVMDRQEVRPLQ
TGLKAIDSMIPIGRGQRQLIIGDRKTGKAIDTIINQRCIYVAIGQKGSTVAEVKGAYTTI
VHAPASDPAGFKYIAPYAGSAIGQHWMYKHVLIIFDDLTKQAEAYRAMSLLLRRPPGREA
YPGDVFYLHSRLLERCAKGGSMTGLPIIETKANDVSAFIPTNVISITDGQIFLQSDLFNA
NQRPAVDVGISVSRVGVAGTLKISLAQRDMQAFAMFASDL---DDTSRRQELLKQG
>ATPA_PETMO
GWVMQVSDGIVRAYGIAMNLEIITLGDEGDKLEVPVGEKLLGRVVNPLGVVTRKPVDPLQ
TGLKVLDALIPIGRGQRELIIGDRQTGKTDTIINQKFCIYVSIGQKSSGLARTIDNYTVV
VAADASDPASLQYIAPYAGAAIGEYFMFKDALVIYDDLTKHAAAYREISLLLRRPPGREA
YPGDIFYLHSRLLERASRNGSLTALPIIETQANDISAYIPTNVISITDGQIYLETGLFNA
GIRPAVNIGLSVSRVGVAGSLKLDLAQRELESFTQFAADL---DEATKKQELMKQP
>ATPA2_LEGPA
GTIVSLKDGIVRLYGLALNLEAVILGDEGQKGEVPVGKGLLGRVVDALGVITRKSVDPVQ
TGLKAIDAMIPVGRGQRELIIGDRQTGKIDAIINQKKCVYVAIGQKASSVASIVRKHTIV
VVAGASDSAALQYIAPYSGCTMGEYFMEEDALIVYDDLTKQAWAYRQISLLLRRPPGREA
YPGDIFYLHSRLLERAARTGSLTALPIIETQAGDVSAFVPTNVISITDGQIFLDVDLFNS
GVRPAINSGLSVSRVGLGGGTRLALAQRELEAFSQFASDL---DDATRKQELMKQK
>ATPA_BLOFL
GTITSVADGVIYIFAIALNLEAIVMGSEGMVVRVPVGPELLGRVVNALGVIDRQSINPIQ
TGYKSIDSMVPIGRGQRELIIGDRQTGKIDTIINQSKCIYVAIGQKATTVVNVVKKNTIV
ILASASESAILQYLAPYSGCAMGEYFRNQDALIVYDDLSKQAVAYRQLSLLLRRPPGREA
YPGDIFYLHSRLLERSAKTGSLTALPIIETQAGDVSAFIPTNVISITDGQIFLESQLFNA
GVRPAINPGISVSRVGLSGGIRTALAQRELAAFSQFSSEL---DNVTRKQELLKQK
>ATPA_CYTH3
GTVLQVGDGVARIKGMVLNLEAVLLGEEGSTVFVNVGEGMVGRVVDTLGVIYRQPVTPLQ
TGIKAIDAMIPIGRGQRELIIGDRQTGKLDAIINQKFCIYVACGQKASTIAGIVGTYTVV
VAATASDPAPMQYFAPFTGAAVGEYFRDRPALVVYDDLSKQAVAYREVSLLLRRPPGREA
YPGDVFYLHSRLLERAAKGGSLTALPIIETQAGDVSAYIPTNVISITDGQIFLEINLFNS
GVRPAINVGISVSRVGVAGTLKLDQAQRELEAFAKFGSDL---DASTKLTEILKQP
>ATPA_DESAA
GTVLSVGDGIARVLGLVLNLEVAIMGEEGDMVQVPVGEAVLGRVVDGVGVIARKSVHPCY
TGLKAVDAMTPVGRGQRELIIGDRQIGKVDAILAQKYCIYVACGQKKSTVAQVVATYTTV
VSACASDPATLQYLAPYAGCAMGEYFRDQHALIIYDDLSKQAVAYRQISLLLRRPPGREA
YPGDIFYNHSRLLERAAKAGSLTALPIIETQAGDVSAYIPTNVISITDGQIYLEPGLFFA
GVRPAINVGLSVSRVGVAGTLRMDLAQRELEAFAAFGSDL---DAATQKQQILKQP
>ATPA_BACSK
GTVIRVGDGIAFAMGMAQNLEIIILGPEGDEVEVPVGSELLGRVVNPLGVMARKSVHPLQ
TGIKSIDSMIPIGRGQRELIIGDRQTGKIDTIINQKICVYVAIGQKESTVSGVVETYTIV
VSASASDPAPLLFLAPYTGVSMAEEFMYKHVLVIYDDLSKQAAAYREMSLLLRRPPGREA
FPGDVFYLHSRLLERAAKGGSITALPFIETQAGDVSAYIPTNVISITDGQVFLQSDLFHS
GVRPAVNPGISVSRVGVAGTLRLDLAARELEAFAQFGSDL---DAATQARELLKQD
>ATPA_CHLAA
GTVIAVGDGVARLYGIALNLEAIILGDEGDMVSVPVGQGLLGRVVNPLGVITRKSVDPVQ
TGIIAIDALIPIGRGQRELIIGDRQTGKIDTILNQKVCIYVAIGQRRAQVAQVVGTYTIV
VSATASESAALQYIAPYAGCAMGEEIMEKDALIVYDDLSKHAVAYRQVSLLLRRPPGREA
YPGDVFYLHSRLLERAARGGSLTALPVIETQANDVSAYIPTNVISITDGQIYLESDLFNA
GQRPALNVGISVSRVGVAGKLKGELAQRDLAAFAQFASDL---DATTKAQELLKQP
>ATPA2_METCA
GTVASVGDGIAWVWAVVFALTAVLLHQAGTPADVPVGETLLGRVIDPIGIIARDFVQPLY
TGTRLVDTLVPIGKGQRQLIIGDEGTGRIDAVLNQKRCVYVLIGQKRSTVVGTIELYTTV
VVGEAGSLPGLKYLAPFAGCAIAEDWMAHDTLVVYDDLSTHAQTYRELSLLLRRPPGREA
YPGDIFYLHARLLERATAGGSMTALPIVETRLGEIEAYIPTNLISITDGQIYLDSDLFAA
GFKPAIDVTRSVSRIGEAGRMKLDYLQLELEIFTRFGARL---ESGMEAREILRQE
>ATPA2_GLUOX
GRVEDIGDGIALIYGFVHGLECILLNNAGDAVSVPVGPGLLGRVVDPLGIIDRELVTPVQ
TGTLAIDTLFPIGRGQRELIVGDRATGKVDAILAQKICVYVAIGQKTSSVQRVIETRCII
VVARPAEAPGLCWIAPFAAMSMAEYFRDQHALLVIDDLSKHAATHREVSLLTGRPPGREA
YPGDIFYVHARLLERAAKGGSLTALPVAETEAGNLSAYIPTNLISITDGQIVLNRTLFDQ
GQKPAVDVGVSVSRVGSVGTLRLDYAQIELEAFTRFGGL---PDTHVRQQATLRQG
>ATPA2_RHOS1
GRIATLADGLVEVEGLVLTLDVALLDPSGTEVSVPVGQGLLGRVVDPLGIVDRDMVAPVE
TGLLVVDALFAVGRGQRELIIGERATGKVDAIVNQAVCFYVAIGQRTTAVRRVIETRTVF
VVAPATASPGLRWIAPFAATSMAEWVRDGHALIVYDDLTKHAAVHRELALLARQPPGREA
YPGDIFYLHARLLERSAKGGSLTALPIAEIEAGNLSAYIPTNLISIADGQIVTSAALFAA
NQRPAVDIGLSVSRVGVAGRVRLDYAQLEMKMFSRFGGF---GDAALRARALLAQP
>ATPA2_BURTA
GRVERVADGIAFVTGFAHTLDVVLLDPAQTAVEVPVGPQLLGRVVDPLGIIERDLVSPLD
TGVLIVDALFTIGRGQRELIIGDRATGKIDAIVNQRICVYVAIGQRASAVRRVIDARCIF
VVAPAACAPGLQWIAPFAGFSVAEYFRDQHALVVVDDLTKHAATHRELALLTREPPGREA
YPGDIFYVHARLLERAAKGGSLSALPIAETDAGNLAAYIPTNLISITDGQIVLDSALFAA
NQRPAVDVGLSVSRVGASGRLRLDYAQLELEAFTRFGGL---TDARLRAQALITQP
>VATB_CHLFF
TKITDIKGNLITVYASVLRFDLQVFGGTGDRVEVTYGESLIGRRLSGIGPVCRIVPRMVR
TNIPMIDMFNCLVKSQKIPIFSSSGENHLMRIAAQTIVIIGGMGLTFVDYSFFVEEKCVM
FIHKAVDAPVECVLIPDMALACAEKFAVKNVLVLLTDMTAFADALKEIAITMDQIPANRG
YPGSLYSDLALRYEKAVDGGSITLISVTTMPGDDITHPVPDNTGFITEGQFYLKNN----
----RIDPFGSLSRLKLANSLIRLYADRKAAERMAM--GFKLSNWDKKLLRLMS--
>VATB_TREDE
SKIESINGSVITVLAEVNKLELQVFAGTGDEVQVSYSEDLLGRIFNGSGPSKRILANMIR
TGIPMIDVFNTLVVSQKLPIFSSSGEPYLARIAMQAVIILGGMGLKYDDYLYFKDTRTAM
FVHTAADPTVECLMIPDMCLAVAEKFAIKNVLVLLTDMTNFADAMKEIAIIQEQVPSNRG
YPGDLYSQLAARYEKAVDAGSVTVLAVTTMPGDDVTHPVPDNTGYITEGQFYLKNG----
----RIEPFGSLSRLKLMDNMIKLYASKDTLEKKSM--GFMMSEWD-EKLSGMMD-
>VATB_GEOUR
RTISSIRGPLLFVDGEVLKIEIQVFGEMDAPVMAPLSPDMIGRVFDGSFPTARARPEFIE
TGITAIDALNTLVKGQKLPVFSCAGLPSAAAVLQNAVVVFVALGLTHHDYSFYMESGFVA
FVNRADEPVVERLLAPRFGLAAAEFLAFMDVLVLITDMTNYCDALREVSTAREELPGRRG
YPGYMYSDLASLYERAGRAGSVTMLPVVTMPEDDITHPIPDLTGYITEGQIVLSRELHQK
GVFPPVDVLPSLSRLMIADRLYRHYAKRDLRRLEAIVGRE-GMTAGDRVMELIHQG
>VATB_ANAD2
RGALGIAGPLLFLSGQVIALSVQVLEEARAEVRLGVSRGMLGRVLDGLGVTRREKPSFIE
TGVSAIDGMNTLVRGQKLPVFSCAGLPAAAQIVCQAAVVFAAMGSPFREYHAFLEARTVV
FLNRAEDPPIERLMTPRCALTCAEHLAFLHVLVVLTDVTSYCEALREVALAREEVPGRRG
YPGYMYTDLATIFERAGRPGSLTQLPVLTMPDDDLTHPIPDLTGYITEGQIVLSRDLDRR
GVYPPIDVLPSLSRLMVADQLYAFYARRDVRRMAAIVGAASLGEEEKRLLELVGQG
>VATB_PYRAE
TTVREVKGPLIVIRVQVIEVGAQVLGGKGSTVKIPVSEQLIGRILDGKGPYSREYPEPIE
TGISAIDGLYTLVRGQKLPIFSGTGLPHAAQVVRQAAVVFVGVGIKTEEALFFMDERAVA
VLNLASDPVAERILAPRVGLTIGEYLAWYHVLVVITDMTNYCEGLRELSSGRGELPGRRG
YPGYMYTDLATIYERAGRRGSVTQFPILTMPHDDITHPIPDLTGYITEGQLVLSRAMWGK
GIYPPFDVIMSLSRLAVANTLIAAYSKLEIRNLATLVGERNLGWRERRYLRFIKQG
>VATB_NITOC
RTASAARGGLLFMNGQVIFTSVQVFEGERTWVEIPLSPDVLGRIFDGVGPVARAYPQFIQ
TGIAAIDGLNSLVRGQKLPIFSGSGLPHAAQIVRQAVMVFAAMGVTYSDARFFQEEKVVM
YLNLADDPPIKRLLLPRTALACAEYLAFLHVLVVMTDMTHYAEALREVATAKGDVPSRKG
YPGYLYSDLAEIYERAGRRGSITMVPVVSMPSDDITHPIPDLTGYITEGQIVLSRELHHQ
GIYPPVNIPPSLSRLMVASQLYAAYAKLEVRNLASIIGAEELSPSDRQFLRFVKQG
>VATB_NITMS
SKIAEIKGPLVIVLGKVLEVGVQVFEGAATNAEMPVSREVLGRVFDGLGPEQREYPKFIQ
TGVSVIDGMITLVRGQKLPIFSGSGMSHAAQIARQAAVVFAAIGVQYSEAEYFRRSRSVL
FLNTADDPAIERIITPRVALTVAEYLAFMHVLVILTDMTNYAEALREISAAREEVPGRKG
YPGYLYTDLSTIYERAGKKGSVTQVPILSMPSDDITHPIPDLTGYITEGQIVLGRDLFRQ
GVYPPVNILMSLSRLMISNQVYDAYSRQEVRALAGIVGKAGLTEIDLKYMEFLSQA
>VATB2_ARATH
RTVSGVAGPLVILRGQVLEVDVQVFEGKYTTVKTPVSLDMLGRIFNGSGPSERTYPEMIQ
TGISTIDVMNSIARGQKIPLFSAAGLPHAAQICRQAAIVFAAMGVNMETAQFFKRDRVTL
FLNLANDPTIERIITPRIALTTAEYLAYKHVLVILTDMSSYADALREVSAAREEVPGRRG
YPGYMYTDLATIYERAGRKGSITQIPILTMPNDDITHPTPDLTGYITEGQIYIDRQLHNR
QIYPPINVLPSLSRLMVSNQLYANYAIKDVQAMKAVVGEEALSSEDLLYLKFVAQG
>VATB_THEPD
RGVKEIRGSLLIVFGRVLETSVQVLGDTDTLLKIRVSEDVIGRVFNGRFPISREYPHFIQ
TGVSAIDGLFSMVRGQKLPIFSVSGLPHAAQVARQAAVVFAGIGLRKTEAEFFLEQRLVA
VLNMADDPAVERLMTPRIALTVAEYLAFMHVLVIMSDMTNYCEALREVSSARGEIPGRLG
YPGYMYSDLATIYERAGVKGSITLFPILTMPGGDLRHPIPDLTGYITEGQIFLSQEMYAQ
GIYPPINILPSLSRLMLADQLYDAYSRVKARDLARIIGEIGLSERNRRFLKFVNQG
>VATB_SULTO
SNISMIKGPLIAVRGLVVDSQVQVFEGTGSKVEVKISEEMLGRIFNPLGPATREYPEFIQ
TGISAIDGLNSLLRGQKLPIFSGSGLPAAAQIAKQAAVVFAAIGVRYDEALFFRKFRVAM
FVTLANDPPSLKILTPKTALTLAEYLAFMHVLAILIDMTNYCEALRELSASREEVPGRGG
YPGYMYTDLATIYERAGKKGSITQMPILTMPNDDMTHPIPDLTGYITEGQIVLDRSLFNK
GIYPPINVLMSLSRLMLSNQLFAAYARQDIRGLAAIIGEDSLSEVDRKYLRFVAQG
>VATB_THET2
TGITYISGPLLFVGGQVIEVSIQVFEEATTSVRLGVSKEMLGRRFNGIGPVARRKPEFIQ
TGISTIDVMNTLVRGQKLPIFSGSGLPAAAQIARQAAVVFAAMGITQRELSYFIQERSVL
FLNKADDPTIERILTPRMALTVAEYLAFYHVLVILTDMTNYCEALREIGAAREEIPGRRG
YPGYMYTDLATIYERAGVKGSVTQIPILSMPDDDRTHPIPDLTGYITEGQIQLSRELHRK
GIYPPIDPLPSLSRLMVSDQLYSAYANVDIRKLVAIIGEDALTENDRRYLFFINQG
>VATB_DICT6
TSVSKISGPLVLVQGQVLEAQVQMFASKGMRVEINLSPEILGRTFDGLGPYSRAYPQFIQ
TGISAIDGMNTIVRGQKIPIFSGAGLPHAAQIARQAAVVFGAMGITFEEANFFIENRTVL
FINLANDPVIERIATPRFALTAAEYLAFMHVLVILSDMTNYAEALREVSASRKEVPGRRG
YPGYLYTDLATLYERAGRKGSITLLPILTMPEDDRTHPIPDLTGYITEGQIFLSRELHRR
GIYPPIDVLQSLSRLMLSNQLYAAYSRLEAKELAVVLGEAALTEEDVQFLEFIKQG
>VATB_THEAC
KSVSQISGPLLFVQGQVLDTRVQIFGAQGTTVRLPISEDMLGRVFNGIGPYSREEPSFIE
TGISAIDGMNTLVRGQKLPIFSGSGLPHAAQIARQAAVVFGAMGITSEEANYFTNQRSVM
FLNLSSDPSMERIILPRIALTTAEYLAFMHILVILTDMTNYCEALREISAAREEVPGRRG
YPGYMYTDLSTIYERAGKNGSITQIPILTMPGDDITHPVPDLTGYITEGQIVISRDLNRK
DMYPGIDVLLSLSRLMLADQLYAAYASKDLRSLTAIVGEEALSQNDRKYLRYIKQG
>VATB2_METHJ
QTVNYVSGPLIFVTGQILDISVQVFEGHVTTVLLDVSYDMLGRVLDGVGPYSRDKPAFIQ
TGISAIDALNTLVRGQKLPIFSGAGLPAAAQIAKQAAVVFAAMGITYKEASFFMKERVVF
FLNLADDPTIERIATPRCALTAAEFLAYLHVLVILTDMTNYCDALREISTAREEIPGRRG
YPGYMYTDLATIYERAGRTGSITQIPILTMPDDDITHPVPDLTGYITEGQIVLSRDLFRK
GINPPIDALPCLSRLMVADQLYASYAYRDLRRLVAIVGEEALSELDRNYLRFISQG
>VATB3_METHJ
TGVSKVVGPLMVLIGQVLETTVQVFRGEKTQVKISLSSDMLGRTFDGSAPSAREHPRSIQ
TGISSIDGMNTLVRGQKLPIFSGAGLPHASQIARQAAVVFAAMGITYEESAFFIRERTVL
FLNLADDPAIERIITPRLALTTAEYLAFMHVLVVLTDLTNYCEALREIAAAREEVPGRRG
YPGYIYTDLASLYERAGREGSITQIPILTMPDDDITHPVPDLTGYITEGQIVLSRDLHRK
GIYPPVDVLPCLSRLMVKNQLYSAYARIRLKSLVAVMGEE-GLTPLDKLYDFIRQA
>VATB_STAMF
PKLLKAQGSLLIALGQVIDVSIQVFGGKISKVKLPVSIDMLGRIFDGLGPASRLPPSFIE
TGISAIDGLNSIVRGQKLPIFSGSGLPHAAQIVRQAAVVFAAIGVSYDDAMFFIENNAVA
FINTADSPVIERIAIPRIALTAAEFLAWMHVLAILTDMTNYCEALRELSAAREEVPSRRG
YPGYMYTDLATIYERAGRKGSVTQMPILTMPNDDITHPIPDLTGYITEGQLVLSRQLWLK
GIYPPFDILMSLSRLMVFMQLYSAYAEVRLRELAVVVGTEALSARDRKYLEFIGQG
>VATB_THEP3
KTVREIVGPLMLVRGQVLEVNVQLFEGNDCKVELGVSIDMLGRVFDGLGPTARDYPSFIQ
TGISAIDGLNTLVRGQKLPIFSGSGLPHAAQIARQAAVVFAAMGITFEEADYFISDRSVL
FINLANDPAIERIATPRMALTCAEFLAYMHVLVIMTDMTNYCEALREVSAARKEVPGRRG
YPGYLYTDLATIYERAGRKGSITQIPILTMPEDDKTHPIPDLTGYITEGQIILSRDLYRK
GIYPPIDVLPSLSRLKLMNQLFASYARKQAKELAVILGEAALSDTDKLYARYVAQR
>VATB_PYRAB
STISKIYGPLMIVKGQVLDARVQVFEGKTTSVKVPVSMDMLGRIFNGIGPVARAYPRFIQ
TGISAIDGMNTLVRGQKLPIFSGSGLPHAAQIARQAAVVFAAMGITYEEANFFKKSRAVL
FLNLADDPAIERIITPRMALTVAEYLAFMQVLVILTDMTNYCEALREISAAREEVPGRRG
YPGYMYTDLATIYERAGRKGSITQMPILTMPDDDITHPIPDLTGYITEGQIVLSRELHRK
GIYPPIDVLPSLSRLMLAQQLYAAYAERSLRDLVAVVGEEALSETDKKYLEFVAQG
>VATB_METJA
SSVKSIAGPLLIVMGQVLEARVQVFEGKDTRVKIGVSMEMLGRIFNGAGPVSRKVPSFIQ
TGISTIDGMNTLVRGQKLPIFSGSGLPHAAQIARQAAVVFAAMGITSEEANFFMEERAVV
FINLADDPAIERILTPRIALTVAEYLAYMHVLVILTDMTNYCEALREISAARNEVPGRRG
YPGYMYTDLATIYERAGRTGTITQIPILTMPDDDITHPIPDLTGYITEGQIVLSRELHRK
GIYPPVDVLPSLSRLAVVNQAYAAYAERSLRDLVAVVGEEALTDRDRAYLKFVRQG
>VATB_META3
TSVSSIAGPLIVVTGQVLEARVQVFEGSETKIKLGVSTDMLGRIFNGAGPVSRQSPNFVQ
TGISTIDGTNTLVRGQKIPIFSGSGLPHAAQIARQAAVVFAAMGITAEESNYFMNENAVV
FINLADDPAIERILTPRIALTTAEYLAYMHVLVIMTDITNYCEALREIAAARNEVPGRRG
YPGYMYTDLATLYERAGRSGTVTQIPILTMPHDDITHPIPDLTGYITEGQIVLSRELNRK
GIYPPVDVLPSLSRLAVISQVYAGYAEIGLRDLVAVVGEESLSERDRAYLKFVQQG
>VATB_HALVD
QTITEISGPLVFARGQVLESSIQVFEGRNASVKMPVTEDLLGRVLDGSGPYSREYPEFIQ
TGVSAIDGMNTLVRGQKLPIFSASGLPHALQIARQAAVVFGAMGITQEEANEFMEDRSVV
FTNLADDPAVERTVTPRLALTTAEYLAFYHVLVILTDMTNYCEALREIGAAREEVPGRRG
YPGYMYTDLAQLYERAGRDGSVTQIPILTMPGDDDTHPIPDLTGYITEGQIYIDRDLNSQ
GIRPPINPLPSLSRLMVSDQMYAAYAEEDLRDLVNIVGREALSERDNKYLEFVNQG
>VATB_HALS3
QTITEVSGPLVYVRGQVLESSIQVFEGKDASVKMPVTEDLLGRVLDGSGPHAREYPEFIQ
TGVSGIDGMNTLVRGQKLPIFSGSGLPHALQIARQAAVVFGAMGITAEEANEFMDDRSVV
FMNLADDPAVERTVTPRMALTTAEYLAFYHVLVILTDMTNYCEALRQIGAAREEVPGRRG
YPGYMYTDLAQLYERAGREGSVTQIPILTMPGDDDTHPIPDLTGYITEGQIMMNRDLNSQ
GVTPPVNVLPSLSRLMVSDQLYAAYAEEELRDLVNIVGREALSERDNRYLEFIDQG
>VATB_METAC
KTITQIAGPLIFVRGQVLDSSVQVFEGKDCGVKLPASIDLLGRILSGSGPYARLPPKFIQ
TGISTIDGTNTLVRGQKLPIFSASGLPHALQIARQAAVVFAAMGITNEEAQYFMSDRAVV
FLNLADDPAVERIVTPRMALTAAEYLAYMHVLVILTDITNYAEALRQMGAARNEVPGRRG
YPGYMYTDLATLYERAGIKGSVTQIPILSMPGDDITHPIPDLSGYITEGQIVVARELHRK
GIYPPINVLPSLSRLMVSDQMYAGYAERDLRGLVAIVGKEALSERDTKFLKFVRQG
>VATB_METTP
KTITEISGPLVFVRGQVLDTSVQVFEGKDSSVKMPLSPSIIGRVLSGSGPASREKPRFIQ
TGISTIDGTNTLVRGQKLPIFSGAGLPHALQIARQAAVVFCAMGITNEEAQHFMADRAVI
FLNLADDPAVERLLTPKLGLTTAEYLAFMHVLVIYTDMTNYCESLRQMGAAREEVPGRRG
YPGYMYTDLATNYERAGIKGSITQFPILTMPGDDITHPIPDLSGYITEGQLIVSRELHRK
GIYPPIDIRPSLSRLMVSDQLYAYYAECDLRGLAAIVGKEALSERDKLILRFVNQG
>VATB2_TREPA
RGLSSIDGPIVVATGRIIDLSIQVFGSDGACLQLRVCEGLMGRVFDGLGPYARVYPRFIQ
TGISAIDGMNTLIRGQKLPIFSGNGLAHAAQIIRQAVMVFAGMGIKHDVARFFVSSKVVM
FLSLADAPSIERIITPRCALTAAEYLAFKHVLVIFTDMTNYCEALREVSTTRGEVPGRKG
YPGYLYSDLAELYERAGRSGSVTQIPILTMPNDDISHPIPDLTGYITEGQIVLQRDLSQR
GLYPPIGCLPSLSRLMVSSQLFASYARQSVRSLASIVGEEEL--PALDKCYFLTQD
>VATB_THENN
TGLSEIRGPIVVVTGRVIIAGIQVFEGEGTRVEVSLSPDLLGRTLDGLGPSAREYPRFIQ
TGISSIDVLMTLIRGQKLPIFAGNGLPYAVQIARQAAVVFAAIGLRKDDANFIVRSNMVV
VLNLASDSVAERIATPRVALTIAEYLAFMHVLVILNDMTNYCEALRELSNYRGEVPGRKG
YPGYLYSDLASIYERAGISGSITQIPILTMPNDDITHPIPDLTGYITEGQIVMSRSLFGK
GIYPPIDILSSLSRLMVASQLFSAYSRMEVRSIASIVGEEDLPEIDKLYLLFINQS
>VATB_HALOH
RGVASINGPLVVVRGRVLQVSIQVFEGETTRVEIALSRDILGRVFNGVGPYSRQYPRYIQ
TGVSAIDGLITLIRGQKLPIFSGNGLPHAAQIARQAAVVFVAMGIKHDDANFFINSNVVV
FLNLADDPAVERIIAPRIGLTAAEYLAFMHILVIMTDMTNYCEALRELSSRREEVPSRKG
YPGYLYSDLASLYERAGMRGSITQLPILTMPNDDITHPVPDLTGYITEGQIVLKRDLYQR
GVYPPINILPSLSRLMVSSQLYAAYSRQEVKSLASVIGEDELSSLDQTYLRFLSQG
>VATB2_CLOTE
-LLDRVQGPLVVLKGRVVQLQIQVFESQNTTIEISLSREVLGREFNGIGPVARKYPRFIQ
TGISSIDCLTTLIRGQKLPIFSGNGMPHAAQIIRQAAVVFAAMGIKHDDKEFFRKKRLVM
FTNLADDPIVERITTPRAALTTAEYLAFMHILVIMTDITNYCEALRELSSSREEVPSRKG
YPGYLYSDLASLYERAGMDGSITQLPILTMPNDDITHPIPDLTGYITEGQIVLSRDLSGK
NIYPPVNILPSLSRLMVSNQLFASYSYQDVISLSQVIGEDELSPVDKIYMKFLNQG
>VATA_PARUW
GKVLKAFGNLLQVKSEVIEILIQVFEDLGSLVEAELGPGLLSSIFDGLQHGEKIKPTMMD
TGERIIDTQFPLMKGGTFCTPGPFGAGKQHHLSKYAIVLFVACGERAGEVVEVLRERTVI
ICNTSSMPVAARESSIYMGITIAEYYRQLDVLVLADSTSRWAQALREMSGRLEEIPGEEA
FPAYLSSRIAEFYERSGVPGSITIGGAVSPAGGNFEEPVTQATLSVVGAFLGLSRARSDS
RRYPAIDPLLSWSKYVMVKRARHILFNNEIGKRMEVVGEE-GISMEDMLTSYLQQN
>VATA_TREDE
GKVVGINGNMISVKSEVIRIRLQVFEIVGDIVSVELGPGLLGQVYDGLQYAERLKPTTLV
TKMRTMDTFFPVAKGGTYCIPGPFGAGKQHATSRNAIVIIAACGERAGEVVETLTERTII
ICNTSSMPVAAREASVYTGVTLAEYYRQLDVLLLADSTSRWAQALREMSGRLEEIPGEEA
FPAYLESYIAAFYERAGIKGSVTIGGTVSPAGGNFEEPVTQATLKVVGAFHGLSRERSDA
RKYPAIHPLDSWSKY-YG---RSFLRRTEVEQMMKVVGEE-GTSIEDFIIVYLQQN
>VATA_NITOC
GKLLEVNGPLVRAVGEVIGREIQVYEGPGEEVSVELGPGLLGQVFDGIQYQQREHGVPLM
TGQRILDTFFPLLKGGKAAVPGPFGAGKQQQIARWSIVIYVGCGERGNELVEVLDSRTLL
VANTSNMPVVAREASLYVGVTLGEYYRDYDVVIVADSTSRWAEALREVAGRLGQMPVEEG
YPAYLASRLAAFYERAGR-GSVTLIGAVSPPGGDFSEPVTSHTKEIVRTFWALSKDLADA
RHYPAVSWRESFSDDIGRAEAMTLLTQEELSRIVNLVGPEALSGTQ-RWIGLLQQS
>VATA_THEPD
GYIAKVSGPVVIALGEVVRVSVQVYEDPKEPVVAELGPGLMGRVFDGVQYKERLPSEPLL
IGQRIIDTFFPIAKGGAGAIPGGFGTGKLHKVSMYSIVVYIGCGERGNEIAEMLKERSII
IANTSNMPVSAREASIYMGVTIAEYYRDYDVTLIADSTSRWAEALREIAGRLGELPVERG
YPAYLPDKIAEFYERGGRSGSVTVLGAVSPPGGDYNEPVTIHTLRFVGTMWALDTDLAYR
RHFPAINWLKSFSQYAYRRRALRLLTVSEIEAIASVVGEGALPDDQ-RLIGFLRQT
>VATA2_TREPA
GRVVRVSGPIVYAIGEIIRLDVQVYEDVGEKVSVRLGPGLIGTIYDGIQFSKKLAVCPLV
TGQRAIDVFFPLSKGGTAAIPGGFGTGKQHAVAKWCIIVYIGCGERGNEMTDVLSERTIL
IANTSNMPVSAREVSLYSGITLAEYYRDMHVAIMADSTSRWAEALRELSGRMEEMPAEEG
FPAYLPTRLAEFYERAGR-GSVSIIGAVSPLGGDFSEPVTQHTKRFIRCFWALDRELAHA
RHYPAIGWIDSYSEYALRAAALDLLRKQRLQQIVRLVGPDALPGED-RLVGFLQQN
>VATA_ANAD2
GTLMRMAGPTVVALGEIIRIEIQVYEELGEPVAVELGPGLLGSVFDGVQARRRLPPDPFL
TGQRVLDCFFPVSAGGTAVVPGGFGTGKEQSLAKWAVVVYVGCGERGNEMSEVLDERTVM
IVNTSNMPVAAREASIYTGCAIAEYFRDRSVALMIDSTSRWAEALREISARLEEMPGEEG
YPTYLASRLARFYERAGR-GAVTMVGAVSPPGGDLSEPVTQCSLRATGALWALSADLAHR
RHYPAVDWSVSFTLEGLRDEARKLLQRRELAEVAELVGTESLQDAE-RLVGFLRQS
>VATA_ENCCU
GRVYSVSGPVVVGAGEIIKIDIQVYEDVGDTICAELGPGLFESIYDGIQIEEKKNATPLF
TGQRILDSLFPCVQGGTTAIPGAFGCGKSQSLSKYSAIVYVGCGERGNEMSEVLMERTVL
VANTSNMPVAAREASIYTGITISEYLRDMNVSMMADSTSRWAEALREISGRLAEMPADSG
YPAYLGAKLAFFYERAGSTGSVTIVGAVSPPGGDFSDPVTSATLGIVQVFWGLDKKLAQR
KHFPSINWNLSYSKYFNRTKCREILQLDDLSEIVQLVGKNALSETE-KLIDFLQQN
>VATA_PLAF7
GVVYKVAGSLVIAVGEIIRLEIQVYEDVGDPVSVELGPGILDNIYDGIQVLEKVTGDLLL
TGQRVLDSLFPTVQGGTCAIPGAFGCGKSQALSKYSVIIYVGCGERGNEMAEILSDRTCL
VANTSNMPVAAREASIYTGITLCEYFRDYNATMMADSTSRWAEALREISGRLAEMPADSG
YPAYLGARLASFYERAGKIGSITIVGAVSPPGGDFSDPVTTATMSIVQAFWGLDKKLAQR
KHFPSVNWSTSFSKYVLRQKISDILQQSDLNDIVQLVGKDSLSEDQ-KVVDFLQQN
>VATA_DICDI
GFVLSVSGPVVIAVGEIIRLEIQVYEEVGDPVTVELGPGIMNNIFDGIQVIEKLPCNPLL
TGQRVLDSLFPCVQGGTCAIPGAFGCGKSQSLSKFSAIVYVGCGERGNEMAEVLMERTCL
VANTSNMPVAAREASIYTGITLAEYFRDLNVAMMADSTSRWAEALREISGRLAEMPADSG
YPAYLGARLASFYERAGRIGSVTIVGAVSPPGGDFADPVTAATLGIVQVFWGLDKKLAQR
KHFPSINWLISFSKYMLRTRAKEILQMEDLSEIVQLVGQDSLGESE-KITDFLQQN
>VATA_NANEQ
NRIISINGPLVIAIGEVIGIEIQVYEDVGEPVTIELGPGLLANIFDGLGYKEKLDYNPFI
TGTRVLDIMFPIAKGGSAAVPGPFGSGKNQQIAKWAIVIYIGCGERGNEMTEVLEERTIL
IANTSNMPIAAREASIYLGATIGEYFRDYSVVVNADSTSRWAEALREISSRLGEIPSEEG
YPAYLLRKLAEFYERSGR-GSLTIIGAVSPPGGDFSEPVTQNTLRLVGALWALDSKLAYK
RHYPAINYLISYTKQWIREEFFAILKRSELMDIVSIVGPDALSDNE-KIYGFLQQD
>VATA_PYRCJ
GRIEYISGPVVKAFGEVVRIQIQVYEDPGEPVSAWLGPTILGRIYDGVQFREKLPPVPLI
TGVRVIDTMFPIAKGGTAAVPGPFGSGKIRTLSMFAIIIPVLCGERGNEAADALQGRTTI
IVNTSNMPVAAREASVYMGTTLGEYFRDYDVLVLADSTSRWAEAMREVALRIGEMPSEEG
YPAYLPTRLAEFYERAGRVGSLTIAASVSPPGGDFTEPVTSNTLRFIGAFWPLSPRLAYS
RHYPAIDWLMAFSRYVIRDVLQSILVKAELQEIVRILGTEALSEYEKHILGFLKQD
>VATA_NITMS
GRIVWVSGPAVRAVGEVIRLTIQVYESPGEPVSVLLGPGIIGQLYDGIQYKNRYDPTPLL
TGQRVIDTFFPIAKGGTGSIPGAFGTGKLHQIAKWAVVVYIGCGERGNEMTEVLVERTVL
VANTSNMPVAAREASIYTGVTIAEYYRDKDVVLVADSTSRWAEALREMSGRLEEMPAEEG
YPSYLASRLAEFYERAGRDGSVTLIGAVSPSGGDFTEPVTTHTMRFIKTFWALDAKLAYS
RHYPSINWMNSYSGYLLRSEVYGVLQRDTLKEIVRLLGPEALPDEE-KLIGLLQQN
>VATA_SULIA
GRIVRINGPLVVAIGEITRIEIQVYEDPNEPVSIELGPGLIGKIFDGLQFKEKLEPTPLL
TGTRVLDTIFPIAKGGTAAIPGPFGSGKLQSLAKWSIVIYVGCGERGNEMTDELRQRTIL
VANTSNMPVAAREASIYVGITMAEYFRDYDTLLVADSTSRWAEALRDLGGRMEEMPAEEG
FPSYLPSRLAEYYERAGRFGSVTVASAVSPPGGDFTEPVTSQTLRFVKVFWPLDVSLAQA
RHYPAINWLQGFSAYVMRDMMVRTLIRDELRQIVRLVGPESLAEKD-KLVAFLKQN
>VATA2_CLOTE
GTIVGINGPVIKAIGEIIILEIQVYEEIGENISLKLGPGIIGNMFDGIQIKNRLSLGPLI
TGQRILDMFFPIAKGGTVAIPGGFGTGKQHQLAKWSIIVYIGCGERGNEMTEVLEDRTVL
IANTSNMPVAAREASIYTGITIAEYYRDYDVAIMADSTSRWAEALREISGRLEEMPAEEG
YPAYLPSRIAEFYERAGY-GSVTVIGAVSPAGADFSEPVTQNTKRFVGAFLGLDRKLAYA
RHYPAINWLTSYSQYNLRNKMLKILFENKLQEIVKLVGEDVLPDDQ-RLIGFLQQN
>VATA_STAMF
GKIYRVSGPLVIAIGEIIGVEIQVYEDVGDPVAAELGPGLVGSIYDGIQYREKLEHRPVL
TGQRVIDFFFPLAKGGKAAIPGGFGTGKLQQLTKWSIAIYVGCGERGNEMADALHSRSVF
IANTSNMPVAARETSIFLGATIGEYFRDYHVLMVADSTSRWAEAMREISGRLEELPGEEG
YPAYLGSRLASFYERSGYTGSLTIMGAVSPPGADFSEPVTQATLRIVRALYALDVNLAYR
RHYPAINWLISYSLYVLREKALAILQKAELEELVRLVGAEALPEED-KLLDFLQQN
>VATA_DEIGD
GVVQSIAGPAVIAVGEIIRLEVQVYEDVGEPVSVELGPGMLNGIYDGIQVAQKLDPSPFL
TGMRILDVLFPLVMGGTAAIPGPFGSGKQQSVAKYGIVVYVGCGERGNEMTDVLVERTIL
IANTSNMPVAAREASVYTGITLAEYFRDYSVSLMADSTSRWAEALREISSRLEEMPAEEG
YPPYLGAKLAAFYERAGA-GAVSVIGAVSPAGGDMSEPVTQATLRITGAFWRLDAGLARR
RHFPAINWNGSYSLFTLRQRISNLLQQASLQEVVQLVGPDALQDQE-RLVDFLQQN
>VATA2_METHJ
GTIARISGPVITAPGEIIRLEIQVYEDIHEPVSVELGPGLLASIYDGVQFVKRLDPEPLL
TGQRVFDTMFPLVKGGTAMIPGGFGTGKEQTLAKWAVVVYIGCGERGNEMTDVLTERTIM
IANTSNMPVAAREASIYTGITIAEYYRDMDVALLADSTSRWGEALREVSGRLEEMPGEEG
YPAYLATRLAAFYERAGRTGSVTIIGAVSPPGGDFSEPITQNTLRIAGTFWALDANLAYR
RHYPSVNWIRSYSLYLFRGRAMYILQKVELQEIVQLVGPDALPDKE-KVVDFLQQS
>VATA3_METHJ
GVIIRVTGPVVEAIGEIIILEIQVYEEPGEPVSVELGPGLIGTMYDGIQVRERLDPVPLL
TGQRIIDTLFPLARGGTAAIPGPFGSGKQQQLAKWVIIIYIGCGERGNEMADVLEQRMVL
IANTSNMPVAAREASVYTGITIAEYYRDYHVALMADSTSRWAEAMREISGRLEEMPGEEG
YPAYLSSRLADFYERAGREGSISVIGAVSPPGGDFSEPVTQNTLRIVKVFWALDADLAYQ
RHFPAINWLMSYSLYSMKQEMMEILQRNELEEIIRLVGPETLPESD-RLLSYLMQY
>VATA_METTP
GRVKRVAGPVVQAMSEVIGISIQVYEDPGEPVVAQLGPGILTQIYDGVQVVRKLPPTPLR
TGQRVIDGFFPLAKGGTAAIPGGFGTGKQQTLSKWSIVIYVGCGERGNEMADLLHERSIV
YANTSNMPVAAREASIYTGMTTAEYYRDYDVLMTADSTSRWAEAMRELASRLEEMPGEEG
YPAYLAARLADFYERAGREGSVAVVGAVSPPGGDFTEPVTQNTLRIVKVFWALDSRLTQR
RHFPSINWLDSYSLYELKRRAMAILQEAELEEIVMLVGSDALPEDQQLTLFWLAQS
>VATA_METLZ
GILKRIAGPVVTAMGEVIKIDIQVYESPGEPVAVELGPGLLTSIYDGIQYVEKHSPSPLL
TGQRILDGLFPIAKGGTAAIPGPFGSGKQQQLAKWSIVVYIGCGERGNEMTEVLTERTIL
IANTSNMPVAAREASVYTGITLAEYFRDYDVALMADSTSRWAEAMREICSRLEEMPGEEG
YPAYLSSRLSEFYERAGL-GSVSVIGAVSPAGGDFSEPVTQNTLRIVKVFWALDANLSRR
RHFPAINWLQSYSLYMLRSWFMEVLQKAELQEIVQLVGSDALPETEQITILFLQQN
>VATA_HALS3
GEIESVSGPVVTAMGEVIEIEIQVYEEPGQPVTVDLGPGMLDSIYDGVQTVDKQTPTPLV
SGQRILDGLFPIAKGGTAAIPGPFGSGKQQSLAKFAIVVYIGCGERGNEMTEVIEDRTTL
IANTSNMPVAARESCIYTGITIAEYYRDYDVALMADSTSRWAEAMREISSRLEEMPGEEG
YPAYLAARLSEFYERAGY-GSISVIGAVSPPGGDFSEPVTQNTLRIVKTFWALDSDLAER
RHFPAINWDESYSLYKQRQWAVDILDESELEEIVQLVGKDALPEDQQLTLAWLQQN
>VATA_NATPD
GVIESVSGPVVTAMGEVIEIEIQVYEEPGEPVSVDLGPGMMDSIYDGVQTVEKETPTPLV
SGQRVLDGLFPIAKGGTAAIPGPFGSGKQHQLAKWAIVVYVGCGERGNEMTEVIEDRTCL
IANTSNMPVAARESCVYTGITIAEYYRDYDVALMADSTSRWAEAMREISSRLEEMPGEEG
YPAYLAARLSEFYERAGK-GSISVIGAVSPPGGDFSEPVTQNTLRIVKCFWALDADLAER
RHFPSINWNESYSLYKVRQWAVDVLDEDELQEIVQLVGKDALPEDQQLTLAWLQQN
>VATA_CLOD6
GTIVKVSGPLVVAIGEIIEMHIQVYEEPGEEVSVELGPGLISTIYDGIQYREKKTPDLLV
TGQRVIDTFFPITKGGVAAIPGPFGSGKQHQLAKWAIVVYIGCGERGNEMTDVLLERTVL
IANTSDMPVAAREASIYTGITIAEYFRDYSVALMADSTSRWAEALREMSGRLEEMPGEEG
YPAYLGSRLAQFYERAGKEGTLTAIGAVSPPGGDTSEPVSQATLRIVKVFWGLDASLAYK
RHFPAINWLTSYSLYQQRAQAMKLLQVSELQEIVQLVGVDSLSD--GDRLDFLHQN
>VATA_STRPF
GKIITVSGPLVVAVGEIIEMRIQVYEEPGEPVSVELGPGLISEMFDGIQVAQKLIPVPLV
TGQRVIDTFFPVTKGGAAAVPGPFGAGKQHQIAKFAIVIYVGCGERGNEMTDVLNERTVL
IANTSNMPVAAREASIYTGITIAEYFRDYSVAIMADSTSRWAEALREMSGRLQEMPGDEG
YPAYLGSRIAEYYERAGREGTITAIGAVSPPGGDISEPVTQNTLRIVKVFWGLDAPLAQR
RHFPAINWLTSYSLYQKVTRAMAILQRASLEEIVRLVGLDSLSEQDRLTMDYLQQN
>VATA_METST
GNIIKIAGPVIIGIGEIIELEVQVYEEPGEKISVELGPGILKSIYDGIQYTNKLDPDPLI
TGQRAQDTFFCVAKGGTSAMPGPFGSGKQQQLAKWAIVVYIGCGERGNEMTEVLTERTVL
IANTSNMPVAAREACVYTGITIAEYFRDYDVALMADSTSRWAEAMRELSGRLEEMPGEEG
YPAYLASRLAQFYERAGREASVTVVGAVSPPGGDLSEPVTQNTLRIAKVFWALDASLADR
RHFPSINWLNSYSLYVLRNTAMALLQKSELNEIVQLVGPDAL--PQKDRVDFLQQN
>VATA_THEAC
GKIIRISGPVVVAIGEIIKIEIQVYEDPDEKVSVELGPGILKSIYDGIQVQRKLPPEPLV
TGQRVIDALFPVAKGGTAAVPGPFGSGKQHQLAKWSIVVYIGCGERGNEMTEILTTRTVL
IANTSNMPVAAREASIYTGITIAEYYRDYDVALMADSTSRWAEALREISGRLEEMPGEEG
YPAYLGRRVSEFYERSGRYGSITVIGAVSPPGGDISEPVSQNTLRVTRVFWALDAALANR
RHFPSINWLNSYSLYTLRERAMEILQRSELQEVAQLVGYDAMPEKEKSILDFLQQS
>ATPB_ACAM1
RHLLR--------AIEGLTYLGIALTPRGARVQVPIGEHLLGRAFNVFGLHQRTTGTILV
TGIKAIDLLAPLERGSKAGLFGGAGVGKITEMIHNIVSIFCGIGERSREGEELYRENTVM
VFGQMNEPPGSRFRVGHAALTMAEYFRDRDVLLMIDNVFRFIQAGSEVSGLMGQLPSRVG
YQPTLATELAELEERICSHGAITSVQAVYIPADDLTDPAAVHTFSHLSASIVLSRKRTSE
GLYPAVDPLQSGSKMLVAQAVRKTLAEEDLKDIIAMLGLEELAQNE-RQTRFLTQP
>ATPBM_ORYSJ
GKATGGGKITDEFVLEVAQHLTIAMDGRGQRVTVPVGRATLGRIMNVIGFVEQATEQILV
TGIKVVDLLAPYQRGGKIGLFGGAGVGKIMELINNVFSVFAGVGERTREGNDLYREKCAL
VYGQMNEPPGARARVGLTGLTVAEHFRDQDVLLFIDNIFRFTQANSEVSALLGRIPSAVG
YQPTLATDLGGLQERITTKGSITSVQAIYVPADDLTDPAPATTFAHLDATTVLSRQISEL
GIYPAVDPLDSTSRMLTARGVQKVLQNKNLQDIIAILGMDELSEDD-KLTRFLSQP
>ATPB_CLOP1
GKVVQVIGPVVDIVCEVEQHVTIAMEARGVEASVPVGECVLGRIFNVLGFEEQSVVPMFE
TGIKVIDLLAPYQRGGKIGLFGGAGVGKIQELINNILSVFTGVGERSREGNDLYYENTAL
VFGQMNEPPGARMRVALTGLTMAEYFRDQDVLLFIDNIFRFSQAGSEVSALLGRIPSAVG
YQPTLATEMGALQERITSHGSITSVQAVYVPADDLTDPAPATTFNHLDAKTVLSRSIAEI
GIYPAVDPLDSSSRILVASKVKHILERKELQDIIAILGVDELADED-KLIKFLSQP
>ATPB_STRS2
GKITQVVGPVVDVVLEVALELTIAMESRGMEVSVPVGKETLGRVFNVLGFDELSTSSILE
TGIKVIDLLAPYLKGGKVGLFGGAGVGKIQELIHNIISVFTGVGERTREGNDLYWEKTAM
VFGQMNEPPGARMRVALTGLTIAEYFRDQDVLLFIDNIFRFTQAGSEVSALLGRMPSAVG
YQPTLATEMGQLQERITSKGSVTSIQAIYVPADDYTDPAPATAFAHLDSTTNLERKLTQL
GIYPAVDPLASSSRALVAMEVKRVLQRQELQDIIAILGMDELSDEE-KTLFFLSQN
>ATPB1_PELLD
GKISQIIGPVVDVVLETQQHLTVAMESRGLSVQAPVGEGVLGRMLNVVGFEDLSTKAMFE
TGIKVIDLLEPYSRGGKTGLFGGAGVGKIMELINNIYSVFAGVGERTREGNDLWHEKTAL
VFGQMNEPPGARARVALTGLSIAEYFRDRDVLLFIDNIFRFTQAGSEVSALLGRMPSAVG
YQPTLATEMGELQDRITSNGSVTSVQAIYVPADDLTDPAPATAFAHLDATTVLSRQIAEL
GIYPAVDPLDSTSRILTAQSVKQILQRKDLQDIIAILGMDELSDED-KLVRFLSQP
>ATPB_BIGNA
GKVTQIIGPVIDITCEIQQLITVSMSSRGMDVAVPVGKSTLRRIFNVLGFVDLDIRLIFE
TGIKVIDLLAPYRRGGKVGLFGGAGVGKIMELINNIVSVFAGVGERTREGNDLYAEKVTL
VYGQMNEPPGARMRVGLAALTMAEFFRDQDVLLFIDNVFRFVQAGSEVSALLGRMPSAVG
YQPTLATEMGGLQERITSDGSITSIQAVYVPADDLTDPAAATTFAHLDATTVLSRGLASK
GIYPAVDPLGSTSTMLCAQKVKQTLQRKELQDIIAILGLEELSEED-RLTRFLSQP
>ATPB_GLOVI
GYITQIIGPVVDATCEVQQLLAVSMSTRGMKATVPVGKSTLGRIFNVLGFTDLVTQPIFE
TGIKVIDLLAPYRKGGKIGLFGGAGVGKIQELIHNIVSVFGGVGERTREGNDLYNEQVAL
VYGQMNEPPGARMRVGLTALTMAEYFRDQDVLLFIDNIFRFVQAGSEVSALLGRMPSAVG
YQPTLGTEMGDLQERITSEGSITSVQAVYVPADDLTDPAPATTFAHLDATTVLSRQLASL
GIYPAVDPLSSTSTMLIARGVQSTLQRKDLQDIIAILGLDELS-PEDKLVRFLSQP
>ATPB_PROWI
GTITRIIGPVLDIVCEVQQLLAISMNARGMTVKVPVGRSTLGRIFNVLGFIDLDTKLIFE
TGIKVVDLLAPYRRGGKIGLFGGAGVGKIMELINNIVSVFGGVGERTREGNDLYMEKVAL
VYGQMNEPPGARMRVGLTALTMAEYFRDQDVLLFIDNIFRFLQAGSEVSALLGRLPSAVG
YQPTLASEMGALQERITSDGSITSIQAVYIPADDLTDPAPATTFAHLDATTVLSRGLASK
GIYPAVDPLESTSTMLCSQNVKQTLQRKELQDIIAILGLDELS-PDDRLIRFLSQP
>ATPB_EMIHU
GFISQIIGPVVDVTCEVQQLLAVSMTSRGAAVTVPVGVPTLGRIFNVLGFTDLDTKPVFE
TGIKVVDLLAPYKRGGKIGLFGGAGVGKIMELINNIVSVFGGVGERTREGNDLYAEKVAL
VYGQMNEPPGARMRVGLTALTMAEYFRDQDVLLFIDNIFRFVQAGSEVSALLGRMPSAVG
YQPTLATEMGVLQERITSEGSITSIQAVYVPADDLTDPAPATTFAHLDATTVLSRGLASK
GIYPAVDPLDSTSTMLTAQNIKETLQRKELQDIIAILGLDELSEED-RLTRFLSQP
>ATPB_CHLRE
GRIVQIIGPVLDITCEVQQLLAVSMNPRGMEVSVPVGKVTLGRIFNVLGFVDLDTRLIFE
TGIKVVDLLAPYRRGGKIGLFGGAGVGKIMELINNIVSVFAGVGERTREGNDLYTEKVAL
VYGQMNEPPGARMRVALTALTMAEYFRDQDVLFFIDNIFRFVQAGAEVSALLGRMPSAVG
YQPTLATEMGGLQERITSDGSITSIQAVYVPADDLTDPAPATTFAHLDATTVLSRNLAAK
GIYPAVDPLESTSTMLSAQSVKKTLQRKELQDIIAILGLDELSEED-RLIRFLSQP
>ATPB_PHYPA
GRISQIIGPVLDVTCEVQQLLAVAMSARGMDVSVPVGEATLGRIFNVLGFTQLDTKLIFE
TGIKVVDLLAPYRRGGKIGLFGGAGVGKIMELINNIVSVFGGVGERTREGNDLYMEKVAL
VYGQMNEPPGARMRVGLTALTMAEYFRDQDVLLFIDNIFRFVQAGSEVSALLGRMPSAVG
YQPTLSTEMGTLQERITSEGSITSIQAVYVPADDLTDPAPATTFAHLDATTVLSRGLAAK
GIYPAVDPLDSTSTMLTAQGVKETLQRKELQDIIAILGLDELSEED-RLVRFLSQP
>ATPB_EUGGR
GIILQIIGPVMDIVCEVQQLLAIAMSARGIKVSVPVGVTTLGRIFNVLGFVELDTQLIFE
TGIKVVDLLAPYRRGGKIGLFGGAGVGKIMELINNIVSVFGGVGERTREGNDLYQEKVAL
IYGQMNEPPGARMRVGLTALTMAEYFRDQDVLLFIDNIFRFVQAGSEVSALLGRMPSAVG
YQPTLATEMGGLQERITSVGSITSIQAVYVPADDLTDPAPATTFAHLDATTVLSRNLASK
GIYPAVDPLDSTSTMLTAQSVKKTLQRKELQDIIAILGLDELSEED-RLVRFLSQP
>ATPB_PHATC
GYVTQIIGPVLDIIVEVQQLLAVSMRSRGVEANVPVGTPTLGRIFNVIGFTELETKPIFE
TGIKVVDLLAPYRRGGKIGLFGGAGVGKIMELINNIVSVFGGVGERTREGNDLYEEKVAL
VYGQMNEPPGARMRVGLTALTMAEYFRDQDVLLFIDNIFRFTQAGSEVSALLGRMPSAVG
YQPTLATEMGALQERITSQGSITSIQAVYVPADDLTDPAPATTFAHLDATTVLSRGLAAK
GIYPAVDPLDSTSTMLTAENVKETLQRKELQDIIAILGIDELSEED-RLTRFLSQP
>ATPB_CYACA
GKVIQIIGPVLDITCEVQQLLAVAMSTRGASASIPVGKETLGRIFNVLGFTQLETKPIFE
TGIKVVDLLAPYRRGGKIGLFGGAGVGKIMELINNVVSVFGGVGERTREGNDLYQEKVAL
CYGQMNEPPGARMRVGLTALTMAEYFRDQNVLLFIDNIFRFVQAGSEVSALLGRMPSAVG
YQPTLGTEMGALQERITSDGSITSIQAVYVPADDLTDPAPATTFAHLDATTVLSRALAAK
GIYPAVDPLDSTSTMLTARKVKETLQRKELQDIIAILGLDELSEED-RLIKFLSQP
>ATPB_CYAPA
GYVTQVIGPVLDVTCEVQQLLAVSMSTRGMEVSVPVGTPTLGRIFNVLGFTQLETKSIFE
TGIKVVDLLAPYRRGGKIGLFGGAGVGKIMELINNIVSVFGGVGERTREGNDLYQEKVAL
VYGQMNEPPGARMRVALTALTMAEYFRDQDVLLFIDNIFRFVQAGSEVSALLGRMPSAVG
YQPTLGTEMGSLQERITSKGSITSIQAVYVPADDLTDPAPATTFAHLDATTVLSRNLAAK
GIYPAVDPLDSTSTMLCAQRVKGILQRKELQDIISILGLDELSEDD-RLARFLSQP
>ATPB_FUCVE
GYITQVIGPVIDAICEVQQLLAISMSARGVKVSVPVGKTTLGRIFNVLGFTDLETRPIFE
TGIKVVDLLAPYRRGGKIGLFGGAGVGKIMELINNIVSVFGGVGERTREGNDLYMEKVAL
VYGQMNEPPGARMRVGLTALTMAEYFRDQDVLLFIDNIFRFVQAGSEVSALLGRMPSAVG
YQPTLGTEMGALQERITSQGSITSIQAVYVPADDLTDPAPATTFAHLDATTVLSRGLAAK
GIYPAVDPLDSTSTMLTAQLVKETLQRKELQDIIAILGIDELSEED-RLVRFLSQP
>ATPB_GALSU
GYISQIIGPVIDITCEVQQLLTVAMNSRGIEATVPVGKCTLGRIFNVLGFTQLETKPIFE
TGIKVIDLLAPYKRGGKIGLFGGAGVGKIMELINNIVSVFGGVGERTREGNDLYVEKVAL
VYGQMNEPPGARMRVGLTALTMAEYFRDQDVLLFIDNIFRFVQAGSEVSALLGRMPSAVG
YQPTLATEMGALQERITSEGSITSIQAVYVPADDLTDPAPATTFAHLDATTVLSRGLASK
GIYPAVDPLDSTSTMLTAQRVKENLQRKELQDIIAILGLDELSEED-RLTRFLSQP
>ATPB_CYAME
GKVVQIIGPVLDITCEVQQLLAIAMSSRGIQASVPVGKVTLGRIFNVLGFVQLETKPVFE
TGIKVVDLLAPYRRGGKIGLFGGAGVGKIMELINNIVSVFAGVGERTREGNDLYEEKVAL
CYGQMNEPPGARMRVGLTALTMAEHFRDQDVLLFIDNIFRFVQAGSEVSALLGRMPSAVG
YQPTLATEMGALQERITSDGSITSIQAVYVPADDLTDPAPATTFAHLDATTVLSRGLAAK
GIYPAVDPLDSTSTMLTASRVKQTLQRKELQDIIAILGLDELSEED-RLLRFLSQP
>ATPB_GRATL
GCVTQIIGPVLDITCEVQQLLAVAMSSRGIEVTVPVGIPTLGRIFNVLGFTQLETKPIFE
TGIKVVDLLAPYRKGGKIGLFGGAGVGKIMELINNIVSVFGGVGERTREGNDLYEEKVAL
VYGQMNEPPGARMRVGLTALTMAEYFRDQDVLLFIDNIFRFVQAGSEVSALLGRMPSAVG
YQPTLATEMGTLQERITSDGSITSIQAVYVPADDLTDPAPATTFAHLDATTVLSRSLAAK
GIYPAVDPLGSTSTMLTAQQIKSTLQRKELQDIIAILGLDELSEDD-RLTRFLSQP
>ATPB_PROM4
GIVRQVIGPVLDVTAEVQQLLAVAMSGRGMEASVPVGEATLGRIFNVLGLTDLETKPVFE
TGIKVIDLLAPYRQGGKVGLFGGAGVGKIQELINNIVSVFGGVGERTREGNDLYEEKVAL
CFGQMNEPPGARMRVGLSALTMAEHFRDQDVLLFIDNIFRFVQAGSEVSALLGRMPSAVG
YQPTLGTDVGELQERITSEGSITSIQAVYVPADDLTDPAPATTFAHLDATTVLARALAAK
GIYPAVDPLDSTSTMLTARAVQSTLQRKELQDIIAILGLDELSEED-RKTKFLSQP
>ATPB_SYNJA
GYITQVIGPVIDATFEVQQLLAVAMSSRGMPVTVPVGEATLGRIFNVLGFVELTVKPPFE
TGIKVIDLLAPFKRGGKVGLFGGAGVGKIQELIHNILSVFAGVGERTREGNDLYNEKVAL
VYGQMNEPPGARMRVGLTALTMAEYFRDQDVLLFIDNIFRFVQAGSEVSALLGRMPSAVG
YQPTLATEMGNLQERITSQGSITSVQAVYVPADDLTDPAPATTFAHLDSTVVLSRSLAAK
GIYPAVDPLDSSSTILTAQAVKQTLQRKELQDIIAILGLDELSEED-KLVRFLSQP
>ATPB_THEEB
GFITQVIGPVVDITCEVQQLLAVAMSSRGMEVSVPVGTATLGRIFNVLGFTQLETKPVFE
TGIKVIDLLTPYRRGGKIGLFGGAGVGKMMELINNIVSVFAGVGERTREGNDLYNEKIAL
VYGQMNEPPGARMRVGLSGLTMAEYFRDQDVLLFIDNIFRFVQAGSEVSALLGRMPSAVG
YQPTLGTDVGALQERITSEGSITSIQAVYVPADDLTDPAPATTFAHLDGTTVLSRSLAAK
GIYPAVDPLGSTSNMLTARAVQATLQRKELQDIIAILGLDELSEED-RLTRFLSQP
