# Supplementary material for: The Non-Flagellar Type III Secretion System Evolved from the Bacterial Flagellum and Diversified into Host-Cell Adapted Systems
Source: PLoS Genet. 2012 Sep 27;8(9):e1002983. doi: 10.1371/journal.pgen.1002983 (PMC3459982; doi:10.1371/journal.pgen.1002983)
Supplement: Dataset S2 — List of systems analyzed along with taxonomic information, and equivalence for system codes found in Figure S5 and Dataset S1. (XLS) [file pgen.1002983.s002.xls]

## Sheet: annotations_t3ss_flg.tlf_tab.tx
System Name	NF-T3SS family	System Type	Replicon Type	Replicon/Strain name	Class	Order	Family	Group
ACAR001_c01_Flagelle_1-s		Flg	chromosome	Acetohalobium arabaticum DSM 5501 chromosome	Firmicutes	Clostridia	Halanaerobiales	Halobacteroidaceae
ACAV001_c01_Flagelle_1-s		Flg	chromosome	Acidovorax avenae subsp. citrulli AAC00-1	Proteobacteria	Betaproteobacteria	Burkholderiales	Comamonadaceae
ACAV001_c01_Syst_1-s	Hrp2	NF-T3SS	chromosome	Acidovorax avenae subsp. citrulli AAC00-1	Proteobacteria	Betaproteobacteria	Burkholderiales	Comamonadaceae
ACAV002_c01_Syst_1-s	Hrp2	NF-T3SS	chromosome	Acidovorax avenae subsp. avenae ATCC 19860	Proteobacteria	Betaproteobacteria	Burkholderiales	Comamonadaceae
ACCA001_c01_Flagelle_1-s		Flg	chromosome	Acidobacterium capsulatum ATCC 51196	Acidobacteria	Acidobacteriales	Acidobacteriaceae	Acidobacterium
ACCE001_c01_Flagelle_1-s		Flg	chromosome	Acidothermus cellulolyticus 11B	Actinobacteria	Actinobacteridae	Actinomycetales	Frankineae
ACJS001_c01_Flagelle_1-s		Flg	chromosome	Acidovorax sp. JS42	Proteobacteria	Betaproteobacteria	Burkholderiales	Comamonadaceae
ACMI001_c01_Flagelle_1-s		Flg	chromosome	Actinosynnema mirum DSM 43827	Actinobacteria	Actinobacteridae	Actinomycetales	Pseudonocardineae
ACPH001_c01_Flagelle_1-s		Flg	chromosome	Candidatus Accumulibacter phosphatis clade IIA str. UW-1	Proteobacteria	Betaproteobacteria	Candidatus	Candidatus
ADFE001_c01_Flagelle_1-s		Flg	chromosome	Acidimicrobium ferrooxidans DSM 10331	Actinobacteria	Acidimicrobidae	Acidimicrobiales	Acidimicrobineae
AESA001_c01_Flagelle_1-s		Flg	chromosome	Aeromonas salmonicida subsp. salmonicida A449	Proteobacteria	Gammaproteobacteria	Aeromonadales	Aeromonadaceae
AESA001_p02_Syst_1-s	ysc	NF-T3SS	plasmid	Aeromonas salmonicida subsp. salmonicida A449 plasmid pAsa5	Proteobacteria	Gammaproteobacteria	Aeromonadales	Aeromonadaceae
AGTU001_c01_Flagelle_1-s		Flg	chromosome	Agrobacterium tumefaciens str. C58 chromosome circular	Proteobacteria	Alphaproteobacteria	Rhizobiales	Rhizobiaceae
AGVI001_c01_Flagelle_1-p		Flg	chromosome	Agrobacterium vitis S4 chromosome 1	Proteobacteria	Alphaproteobacteria	Rhizobiales	Rhizobiaceae
ALAC001_c01_Flagelle_1-s		Flg	chromosome	Alicyclobacillus acidocaldarius subsp. acidocaldarius DSM 446	Firmicutes	Bacillales	Alicyclobacillaceae	Alicyclobacillus
ALEH001_c01_Flagelle_1-p		Flg	chromosome	Alkalilimnicola ehrlichei MLHE-1	Proteobacteria	Gammaproteobacteria	Chromatiales	Ectothiorhodospiraceae
ALMA001_c01_Flagelle_1-s		Flg	chromosome	Alteromonas macleodii 'Deep ecotype'	Proteobacteria	Gammaproteobacteria	Alteromonadales	Alteromonadaceae
ALME001_c01_Flagelle_1-s		Flg	chromosome	Alkaliphilus metalliredigens QYMF	Firmicutes	Clostridia	Clostridiales	Clostridiaceae
ALOR001_c01_Flagelle_1-s		Flg	chromosome	Alkaliphilus oremlandii OhILAs	Firmicutes	Clostridia	Clostridiales	Clostridiaceae
ANDE001_c01_Flagelle_1-s		Flg	chromosome	Anaeromyxobacter dehalogenans 2CP-C	Proteobacteria	Deltaproteobacteria	Myxococcales	Cystobacterineae
ANDE001_c01_Syst_1-s	Myxo	NF-T3SS	chromosome	Anaeromyxobacter dehalogenans 2CP-C	Proteobacteria	Deltaproteobacteria	Myxococcales	Cystobacterineae
ANDE002_c01_Flagelle_1-s		Flg	chromosome	Anaeromyxobacter dehalogenans 2CP-1	Proteobacteria	Deltaproteobacteria	Myxococcales	Cystobacterineae
ANDE002_c01_Syst_1-s	Myxo	NF-T3SS	chromosome	Anaeromyxobacter dehalogenans 2CP-1	Proteobacteria	Deltaproteobacteria	Myxococcales	Cystobacterineae
ANFL001_c01_Flagelle_1-s		Flg	chromosome	Anoxybacillus flavithermus WK1	Firmicutes	Bacillales	Bacillaceae	Anoxybacillus
ANSF001_c01_Syst_1-s	Myxo	NF-T3SS	chromosome	Anaeromyxobacter sp. Fw109-5	Proteobacteria	Deltaproteobacteria	Myxococcales	Cystobacterineae
ANSP001_c01_Syst_1-s	Myxo	NF-T3SS	chromosome	Anaeromyxobacter sp. K	Proteobacteria	Deltaproteobacteria	Myxococcales	Cystobacterineae
ANTH001_c01_Flagelle_1-s		Flg	chromosome	Anaerocellum thermophilum DSM 6725	Firmicutes	Clostridia	Clostridiales	Anaerocellum group
AQAE001_c01_Flagelle_1-p		Flg	chromosome	Aquifex aeolicus VF5	Aquificae	Aquificales	Aquificaceae	Aquifex
ARCH001_c01_Flagelle_1-s		Flg	chromosome	Arthrobacter chlorophenolicus A6	Actinobacteria	Actinobacteridae	Actinomycetales	Micrococcineae
AZB5001_p05_Flagelle_1-s		Flg	plasmid	Azospirillum sp. B510 plasmid pAB510e	Proteobacteria	Alphaproteobacteria	Rhodospirillales	Rhodospirillaceae
AZCA001_c01_Flagelle_1-s		Flg	chromosome	Azorhizobium caulinodans ORS 571	Proteobacteria	Alphaproteobacteria	Rhizobiales	Xanthobacteraceae
BAAM001_c01_Flagelle_1-s		Flg	chromosome	Bacillus amyloliquefaciens FZB42	Firmicutes	Bacillales	Bacillaceae	Bacillus
BAAM002_c01_Flagelle_1-s		Flg	chromosome	Bacillus amyloliquefaciens DSM7	Firmicutes	Bacillales	Bacillaceae	Bacillus
BACL001_c01_Flagelle_1-s		Flg	chromosome	Bacillus clausii KSM-K16	Firmicutes	Bacillales	Bacillaceae	Bacillus
BAHA001_c01_Flagelle_1-s		Flg	chromosome	Bacillus halodurans C-125	Firmicutes	Bacillales	Bacillaceae	Bacillus
BALI001_c01_Flagelle_1-s		Flg	chromosome	Bacillus licheniformis ATCC 14580	Firmicutes	Bacillales	Bacillaceae	Bacillus
BALI002_c01_Flagelle_1-s		Flg	chromosome	Bacillus licheniformis ATCC 14580	Firmicutes	Bacillales	Bacillaceae	Bacillus
BAPS001_c01_Flagelle_1-s		Flg	chromosome	Bacillus pseudofirmus OF4 chromosome	Firmicutes	Bacillales	Bacillaceae	Bacillus
BAPU001_c01_Flagelle_1-s		Flg	chromosome	Bacillus pumilus SAFR-032	Firmicutes	Bacillales	Bacillaceae	Bacillus
BASE001_c01_Flagelle_1-s		Flg	chromosome	Bacillus selenitireducens MLS10 chromosome	Firmicutes	Bacillales	Bacillaceae	Bacillus
BASU001_c01_Flagelle_1-s		Flg	chromosome	Bacillus subtilis subsp. subtilis str. 168	Firmicutes	Bacillales	Bacillaceae	Bacillus
BASU002_c01_Flagelle_1-s		Flg	chromosome	Bacillus subtilis subsp. spizizenii str. W23 chromosome	Firmicutes	Bacillales	Bacillaceae	Bacillus
BIWA001WGS_c01_Syst_1-s	ysc	NF-T3SS	chromosome	Bilophila wadsworthia 3_1_6	Proteobacteria	Deltaproteobacteria	Desulfovibrionales	Desulfovibrionaceae
BOAF001_c01_Flagelle_1-s		Flg	chromosome	Borrelia afzelii PKo	Spirochaetes	Spirochaetales	Spirochaetaceae	Borrelia
BOBR001_c01_Syst_1-s	ysc	NF-T3SS	chromosome	Bordetella bronchiseptica RB50	Proteobacteria	Betaproteobacteria	Burkholderiales	Alcaligenaceae
BOBU001_c01_Flagelle_1-s		Flg	chromosome	Borrelia burgdorferi B31	Spirochaetes	Spirochaetales	Spirochaetaceae	Borrelia
BOBU002_c01_Flagelle_1-s		Flg	chromosome	Borrelia burgdorferi ZS7	Spirochaetes	Spirochaetales	Spirochaetaceae	Borrelia
BODU001_c01_Flagelle_1-s		Flg	chromosome	Borrelia duttonii Ly	Spirochaetes	Spirochaetales	Spirochaetaceae	Borrelia
BOGA001_c01_Flagelle_1-s		Flg	chromosome	Borrelia garinii PBi chromosome linear	Spirochaetes	Spirochaetales	Spirochaetaceae	Borrelia
BOHE001_c01_Flagelle_1-s		Flg	chromosome	Borrelia hermsii DAH	Spirochaetes	Spirochaetales	Spirochaetaceae	Borrelia
BOPA001_c01_Syst_1-s	ysc	NF-T3SS	chromosome	Bordetella parapertussis 12822	Proteobacteria	Betaproteobacteria	Burkholderiales	Alcaligenaceae
BOPE001_c01_Syst_1-s	ysc	NF-T3SS	chromosome	Bordetella pertussis Tohama I	Proteobacteria	Betaproteobacteria	Burkholderiales	Alcaligenaceae
BORE001_c01_Flagelle_1-s		Flg	chromosome	Borrelia recurrentis A1	Spirochaetes	Spirochaetales	Spirochaetaceae	Borrelia
BOTU001_c01_Flagelle_1-s		Flg	chromosome	Borrelia turicatae 91E135	Spirochaetes	Spirochaetales	Spirochaetaceae	Borrelia
BRHY001_c01_Flagelle_1-p		Flg	chromosome	Brachyspira hyodysenteriae WA1	Spirochaetes	Spirochaetales	Brachyspiraceae	Brachyspira
BRJA001_c01_Syst_1-s	Rhizob	NF-T3SS	chromosome	Bradyrhizobium japonicum USDA 110	Proteobacteria	Alphaproteobacteria	Rhizobiales	Bradyrhizobiaceae
BRMU010_c01_Flagelle_1-p		Flg	chromosome	Brachyspira murdochii DSM 12563 chromosome	Spirochaetes	Spirochaetales	Brachyspiraceae	Brachyspira
BRPI001_c01_Flagelle_1-p		Flg	chromosome	Brachyspira pilosicoli 95/1000 chromosome	Spirochaetes	Spirochaetales	Brachyspiraceae	Brachyspira
BRSB001_c01_Flagelle_1-p		Flg	chromosome	Brevundimonas subvibrioides ATCC 15264 chromosome	Proteobacteria	Alphaproteobacteria	Caulobacterales	Caulobacteraceae
BRSP002_c01_Flagelle_1-p		Flg	chromosome	Bradyrhizobium sp. BTAi1	Proteobacteria	Alphaproteobacteria	Rhizobiales	Bradyrhizobiaceae
BUAM001_c01_Flagelle_1-p		Flg	chromosome	Burkholderia ambifaria MC40-6 chromosome 1	Proteobacteria	Betaproteobacteria	Burkholderiales	Burkholderiaceae
BUAM001_c02_Syst_1-s	Hrp2	NF-T3SS	chromosome	Burkholderia ambifaria MC40-6 chromosome 2	Proteobacteria	Betaproteobacteria	Burkholderiales	Burkholderiaceae
BUAM001_c03_Syst_1-s	Hrp2	NF-T3SS	chromosome	Burkholderia ambifaria MC40-6 chromosome 3	Proteobacteria	Betaproteobacteria	Burkholderiales	Burkholderiaceae
BUAP001_c01_Flagelle_1-p		Flg	chromosome	Buchnera aphidicola str. Sg (Schizaphis graminum)	Proteobacteria	Gammaproteobacteria	Enterobacteriales	Enterobacteriaceae
BUAP002_c01_Flagelle_1-p		Flg	chromosome	Buchnera aphidicola str. APS (Acyrthosiphon pisum)	Proteobacteria	Gammaproteobacteria	Enterobacteriales	Enterobacteriaceae
BUAP002_p01_Flagelle_1-p		Flg	plasmid	Buchnera aphidicola str. 5A (Acyrthosiphon pisum)	Proteobacteria	Gammaproteobacteria	Enterobacteriales	Enterobacteriaceae
BUAP003_c01_Flagelle_1-p		Flg	chromosome	Buchnera aphidicola str. Bp (Baizongia pistaciae)	Proteobacteria	Gammaproteobacteria	Enterobacteriales	Enterobacteriaceae
BUAP005_c01_Flagelle_1-p		Flg	chromosome	Buchnera aphidicola str. Tuc7 (Acyrthosiphon pisum)	Proteobacteria	Gammaproteobacteria	Enterobacteriales	Enterobacteriaceae
BUC1001_c01_Flagelle_1-s		Flg	chromosome	Burkholderia sp. CCGE1003 chromosome chromosome 1	Proteobacteria	Betaproteobacteria	Burkholderiales	Burkholderiaceae
BUC1001_c02_Syst_1-s	Hrp2	NF-T3SS	chromosome	Burkholderia sp. CCGE1003 chromosome chromosome 2	Proteobacteria	Betaproteobacteria	Burkholderiales	Burkholderiaceae
BUCC001_c01_Flagelle_1-p		Flg	chromosome	Burkholderia cenocepacia AU 1054 chromosome 1	Proteobacteria	Betaproteobacteria	Burkholderiales	Burkholderiaceae
BUCC001_c02_Syst_1-s	Hrp2	NF-T3SS	chromosome	Burkholderia cenocepacia AU 1054 chromosome 2	Proteobacteria	Betaproteobacteria	Burkholderiales	Burkholderiaceae
BUCC003_c01_Flagelle_1-p		Flg	chromosome	Burkholderia cenocepacia HI2424 chromosome 1	Proteobacteria	Betaproteobacteria	Burkholderiales	Burkholderiaceae
BUCC003_c02_Syst_1-s	Hrp2	NF-T3SS	chromosome	Burkholderia cenocepacia HI2424 chromosome 2	Proteobacteria	Betaproteobacteria	Burkholderiales	Burkholderiaceae
BUCC004_c01_Flagelle_1-p		Flg	chromosome	Burkholderia cenocepacia MC0-3 chromosome 1	Proteobacteria	Betaproteobacteria	Burkholderiales	Burkholderiaceae
BUCC004_c03_Flagelle_1-s		Flg	chromosome	Burkholderia cenocepacia MC0-3 chromosome 2	Proteobacteria	Betaproteobacteria	Burkholderiales	Burkholderiaceae
BUCC004_c03_Syst_1-s	Hrp2	NF-T3SS	chromosome	Burkholderia cenocepacia MC0-3 chromosome 2	Proteobacteria	Betaproteobacteria	Burkholderiales	Burkholderiaceae
BUCC004_c03_Syst_2-s	Hrp2	NF-T3SS	chromosome	Burkholderia cenocepacia MC0-3 chromosome 2	Proteobacteria	Betaproteobacteria	Burkholderiales	Burkholderiaceae
BUCC005_c01_Flagelle_1-p		Flg	chromosome	Burkholderia cenocepacia J2315 chromosome 1	Proteobacteria	Betaproteobacteria	Burkholderiales	Burkholderiaceae
BUCC005_c02_Syst_1-s	Hrp2	NF-T3SS	chromosome	Burkholderia cenocepacia J2315 chromosome 2	Proteobacteria	Betaproteobacteria	Burkholderiales	Burkholderiaceae
BUCE001_c01_Flagelle_1-p		Flg	chromosome	Burkholderia sp. 383 chromosome 1	Proteobacteria	Betaproteobacteria	Burkholderiales	Burkholderiaceae
BUCE002_c01_Flagelle_1-p		Flg	chromosome	Burkholderia cepacia ambifaria AMMD chromosome 1	Proteobacteria	Betaproteobacteria	Burkholderiales	Burkholderiaceae
BUCE002_c02_Syst_1-s	Hrp2	NF-T3SS	chromosome	Burkholderia cepacia AMMD chromosome 2	Proteobacteria	Betaproteobacteria	Burkholderiales	Burkholderiaceae
BUCE002_c03_Syst_1-s	Hrp2	NF-T3SS	chromosome	Burkholderia cepacia AMMD chromosome 3	Proteobacteria	Betaproteobacteria	Burkholderiales	Burkholderiaceae
BUGD001_c02_Syst_1-s	Hrp2	NF-T3SS	chromosome	Burkholderia gladioli BSR3 chromosome chromosome 2	Proteobacteria	Betaproteobacteria	Burkholderiales	Burkholderiaceae
BUGE001_c02_Syst_1-s	Hrp2	NF-T3SS	chromosome	Burkholderia sp. CCGE1001 chromosome chromosome 2	Proteobacteria	Betaproteobacteria	Burkholderiales	Burkholderiaceae
BUGL001_c02_Syst_1-s	Hrp2	NF-T3SS	chromosome	Burkholderia glumae BGR1 chromosome 2	Proteobacteria	Betaproteobacteria	Burkholderiales	Burkholderiaceae
BUMA001_c01_Flagelle_1-p		Flg	chromosome	Burkholderia mallei ATCC 23344 chromosome 1	Proteobacteria	Betaproteobacteria	Burkholderiales	Burkholderiaceae
BUMA001_c02_Syst_1-s	SPI-1	NF-T3SS	chromosome	Burkholderia mallei ATCC 23344 chromosome 2	Proteobacteria	Betaproteobacteria	Burkholderiales	Burkholderiaceae
BUMA001_c02_Syst_2-a	Hrp2	NF-T3SS	chromosome	Burkholderia mallei ATCC 23344 chromosome 2	Proteobacteria	Betaproteobacteria	Burkholderiales	Burkholderiaceae
BUMA002_c02_Flagelle_1-p		Flg	chromosome	Burkholderia mallei SAVP1 chromosome I	Proteobacteria	Betaproteobacteria	Burkholderiales	Burkholderiaceae
BUMA003_c01_Syst_1-s	Hrp2	NF-T3SS	chromosome	Burkholderia mallei NCTC 10229 chromosome II	Proteobacteria	Betaproteobacteria	Burkholderiales	Burkholderiaceae
BUMA003_c01_Syst_2-s	SPI-1	NF-T3SS	chromosome	Burkholderia mallei NCTC 10229 chromosome II	Proteobacteria	Betaproteobacteria	Burkholderiales	Burkholderiaceae
BUMA003_c02_Flagelle_1-p		Flg	chromosome	Burkholderia mallei NCTC 10229 chromosome I	Proteobacteria	Betaproteobacteria	Burkholderiales	Burkholderiaceae
BUMA005_c01_Syst_1-s	Hrp2	NF-T3SS	chromosome	Burkholderia mallei NCTC 10247 chromosome II	Proteobacteria	Betaproteobacteria	Burkholderiales	Burkholderiaceae
BUMA005_c01_Syst_2-s	SPI-1	NF-T3SS	chromosome	Burkholderia mallei NCTC 10247 chromosome II	Proteobacteria	Betaproteobacteria	Burkholderiales	Burkholderiaceae
BUMA005_c02_Flagelle_1-p		Flg	chromosome	Burkholderia mallei NCTC 10247 chromosome I	Proteobacteria	Betaproteobacteria	Burkholderiales	Burkholderiaceae
BUMU001_c01_Flagelle_1-p		Flg	chromosome	Burkholderia multivorans ATCC 17616 chromosome 1	Proteobacteria	Betaproteobacteria	Burkholderiales	Burkholderiaceae
BUMU001_c02_Syst_1-s	Hrp2	NF-T3SS	chromosome	Burkholderia multivorans ATCC 17616 chromosome 2	Proteobacteria	Betaproteobacteria	Burkholderiales	Burkholderiaceae
BUMU002_c01_Flagelle_1-p		Flg	chromosome	Burkholderia multivorans ATCC 17616 chromosome 1	Proteobacteria	Betaproteobacteria	Burkholderiales	Burkholderiaceae
BUMU002_c02_Syst_1-s	Hrp2	NF-T3SS	chromosome	Burkholderia multivorans ATCC 17616 chromosome 2	Proteobacteria	Betaproteobacteria	Burkholderiales	Burkholderiaceae
BUPH001_c01_Flagelle_1-s		Flg	chromosome	Burkholderia phymatum STM815 chromosome 1	Proteobacteria	Betaproteobacteria	Burkholderiales	Burkholderiaceae
BUPR001_c01_Flagelle_1-p		Flg	chromosome	Butyrivibrio proteoclasticus B316 chromosome 1	Firmicutes	Clostridia	Clostridiales	Lachnospiraceae
BUPS001_c01_Flagelle_1-p		Flg	chromosome	Burkholderia pseudomallei K96243 chromosome 1	Proteobacteria	Betaproteobacteria	Burkholderiales	Burkholderiaceae
BUPS001_c02_Syst_1-s	Hrp2	NF-T3SS	chromosome	Burkholderia pseudomallei K96243 chromosome 2	Proteobacteria	Betaproteobacteria	Burkholderiales	Burkholderiaceae
BUPS001_c02_Syst_2-s	SPI-1	NF-T3SS	chromosome	Burkholderia pseudomallei K96243 chromosome 2	Proteobacteria	Betaproteobacteria	Burkholderiales	Burkholderiaceae
BUPS001_c02_Syst_3-s	Hrp2	NF-T3SS	chromosome	Burkholderia pseudomallei K96243 chromosome 2	Proteobacteria	Betaproteobacteria	Burkholderiales	Burkholderiaceae
BUPS002_c01_Flagelle_1-p		Flg	chromosome	Burkholderia pseudomallei 1710b chromosome I	Proteobacteria	Betaproteobacteria	Burkholderiales	Burkholderiaceae
BUPS002_c02_Syst_1-s	Hrp2	NF-T3SS	chromosome	Burkholderia pseudomallei 1710b chromosome II	Proteobacteria	Betaproteobacteria	Burkholderiales	Burkholderiaceae
BUPS002_c02_Syst_2-s	SPI-1	NF-T3SS	chromosome	Burkholderia pseudomallei 1710b chromosome II	Proteobacteria	Betaproteobacteria	Burkholderiales	Burkholderiaceae
BUPS002_c02_Syst_3-s	Hrp2	NF-T3SS	chromosome	Burkholderia pseudomallei 1710b chromosome II	Proteobacteria	Betaproteobacteria	Burkholderiales	Burkholderiaceae
BUPS003_c01_Flagelle_1-p		Flg	chromosome	Burkholderia pseudomallei 668 chromosome I	Proteobacteria	Betaproteobacteria	Burkholderiales	Burkholderiaceae
BUPS003_c02_Flagelle_1-s		Flg	chromosome	Burkholderia pseudomallei 668 chromosome II	Proteobacteria	Betaproteobacteria	Burkholderiales	Burkholderiaceae
BUPS003_c02_Syst_1-s	Hrp2	NF-T3SS	chromosome	Burkholderia pseudomallei 668 chromosome II	Proteobacteria	Betaproteobacteria	Burkholderiales	Burkholderiaceae
BUPS003_c02_Syst_2-s	SPI-1	NF-T3SS	chromosome	Burkholderia pseudomallei 668 chromosome II	Proteobacteria	Betaproteobacteria	Burkholderiales	Burkholderiaceae
BUPS003_c02_Syst_3-s	Hrp2	NF-T3SS	chromosome	Burkholderia pseudomallei 668 chromosome II	Proteobacteria	Betaproteobacteria	Burkholderiales	Burkholderiaceae
BUPS004_c01_Flagelle_1-p		Flg	chromosome	Burkholderia pseudomallei 1106a chromosome I	Proteobacteria	Betaproteobacteria	Burkholderiales	Burkholderiaceae
BUPS004_c02_Syst_1-s	Hrp2	NF-T3SS	chromosome	Burkholderia pseudomallei 1106a chromosome II	Proteobacteria	Betaproteobacteria	Burkholderiales	Burkholderiaceae
BUPS004_c02_Syst_2-s	SPI-1	NF-T3SS	chromosome	Burkholderia pseudomallei 1106a chromosome II	Proteobacteria	Betaproteobacteria	Burkholderiales	Burkholderiaceae
BUPS004_c02_Syst_3-s	Hrp2	NF-T3SS	chromosome	Burkholderia pseudomallei 1106a chromosome II	Proteobacteria	Betaproteobacteria	Burkholderiales	Burkholderiaceae
BUPS005_c01_Flagelle_1-p		Flg	chromosome	Burkholderia pseudomallei MSHR346 chromosome I	Proteobacteria	Betaproteobacteria	Burkholderiales	Burkholderiaceae
BURH001_p01_Syst_1-s	Hrp2	NF-T3SS	plasmid	Burkholderia rhizoxinica HKI 454 chromosome	Proteobacteria	Betaproteobacteria	Burkholderiales	Burkholderiaceae
BUTH001_c01_Flagelle_1-p		Flg	chromosome	Burkholderia thailandensis E264 chromosome I	Proteobacteria	Betaproteobacteria	Burkholderiales	Burkholderiaceae
BUTH001_c02_Flagelle_1-s		Flg	chromosome	Burkholderia thailandensis E264 chromosome II	Proteobacteria	Betaproteobacteria	Burkholderiales	Burkholderiaceae
BUTH001_c02_Syst_1-s	Hrp2	NF-T3SS	chromosome	Burkholderia thailandensis E264 chromosome II	Proteobacteria	Betaproteobacteria	Burkholderiales	Burkholderiaceae
BUTH001_c02_Syst_2-s	SPI-1	NF-T3SS	chromosome	Burkholderia thailandensis E264 chromosome II	Proteobacteria	Betaproteobacteria	Burkholderiales	Burkholderiaceae
BUVI001_c01_Flagelle_1-p		Flg	chromosome	Burkholderia vietnamiensis G4 chromosome 1	Proteobacteria	Betaproteobacteria	Burkholderiales	Burkholderiaceae
BUVI001_c02_Syst_1-s	Hrp2	NF-T3SS	chromosome	Burkholderia vietnamiensis G4 chromosome 2	Proteobacteria	Betaproteobacteria	Burkholderiales	Burkholderiaceae
CACR001_c01_Flagelle_1-p		Flg	chromosome	Caulobacter crescentus CB15	Proteobacteria	Alphaproteobacteria	Caulobacterales	Caulobacteraceae
CACR002_c01_Flagelle_1-p		Flg	chromosome	Caulobacter crescentus NA1000	Proteobacteria	Alphaproteobacteria	Caulobacterales	Caulobacteraceae
CAJE001_c01_Flagelle_1-p		Flg	chromosome	Campylobacter jejuni subsp. jejuni NCTC 11168	Proteobacteria	Epsilonproteobacteria	Campylobacterales	Campylobacteraceae
CAJE002_c01_Flagelle_1-p		Flg	chromosome	Campylobacter jejuni RM1221	Proteobacteria	Epsilonproteobacteria	Campylobacterales	Campylobacteraceae
CAJE003_c01_Flagelle_1-p		Flg	chromosome	Campylobacter jejuni subsp. jejuni 81-176	Proteobacteria	Epsilonproteobacteria	Campylobacterales	Campylobacteraceae
CAJE005_c01_Flagelle_1-p		Flg	chromosome	Campylobacter jejuni subsp. jejuni 81116	Proteobacteria	Epsilonproteobacteria	Campylobacterales	Campylobacteraceae
CAK3001_c01_Flagelle_1-p		Flg	chromosome	Caulobacter sp. K31	Proteobacteria	Alphaproteobacteria	Caulobacterales	Caulobacteraceae
CAKN001_c01_Flagelle_1-s		Flg	chromosome	Caldicellulosiruptor kristjanssonii 177R1B chromosome	Firmicutes	Clostridia	Thermoanaerobacterales	Thermoanaerobacterales Family III. Incertae Sedis
CAKR001_c01_Flagelle_1-s		Flg	chromosome	Caldicellulosiruptor kronotskyensis 2002 chromosome	Firmicutes	Clostridia	Thermoanaerobacterales	Thermoanaerobacterales Family III. Incertae Sedis
CANI001_c01_Flagelle_1-p		Flg	chromosome	Calditerrivibrio nitroreducens DSM 19672 chromosome	Deferribacteres	Deferribacterales	Deferribacteraceae	Calditerrivibrio
CAOB001_c01_Flagelle_1-p		Flg	chromosome	Caldicellulosiruptor obsidiansis OB47 chromosome	Firmicutes	Clostridia	Thermoanaerobacterales	Thermoanaerobacterales Family III. Incertae Sedis
CASA001_c01_Flagelle_1-p		Flg	chromosome	Caldicellulosiruptor saccharolyticus DSM 8903	Firmicutes	Clostridia	Thermoanaerobacterales	Thermoanaerobacterales Family III. Incertae Sedis
CASE001_c01_Flagelle_1-p		Flg	chromosome	Caulobacter segnis ATCC 21756 chromosome	Proteobacteria	Alphaproteobacteria	Caulobacterales	Caulobacteraceae
CEJA001_c01_Flagelle_1-p		Flg	chromosome	Cellvibrio japonicus Ueda107	Proteobacteria	Gammaproteobacteria	Pseudomonadales	Pseudomonadaceae
CHAB001_c01_Syst-p	Chlamy	NF-T3SS	chromosome	Chlamydophila abortus S26/3	Chlamydiae	Chlamydiales	Chlamydiaceae	Chlamydophila
CHCA001_c01_Syst-p	Chlamy	NF-T3SS	chromosome	Chlamydophila caviae GPIC	Chlamydiae	Chlamydiales	Chlamydiaceae	Chlamydophila
CHFE001_c01_Syst-p	Chlamy	NF-T3SS	chromosome	Chlamydophila felis Fe/C-56	Chlamydiae	Chlamydiales	Chlamydiaceae	Chlamydophila
CHMU001_c01_Syst-p	Chlamy	NF-T3SS	chromosome	Chlamydia muridarum Nigg	Chlamydiae	Chlamydiales	Chlamydiaceae	Chlamydia
CHPN001_c01_Syst-p	Chlamy	NF-T3SS	chromosome	Chlamydophila pneumoniae AR39	Chlamydiae	Chlamydiales	Chlamydiaceae	Chlamydophila
CHPN002_c01_Syst-p	Chlamy	NF-T3SS	chromosome	Chlamydophila pneumoniae CWL029	Chlamydiae	Chlamydiales	Chlamydiaceae	Chlamydophila
CHPN004_c01_Syst-p	Chlamy	NF-T3SS	chromosome	Chlamydophila pneumoniae TW-183	Chlamydiae	Chlamydiales	Chlamydiaceae	Chlamydophila
CHPN010_c01_Syst-p	Chlamy	NF-T3SS	chromosome	Chlamydophila pneumoniae J138	Chlamydiae	Chlamydiales	Chlamydiaceae	Chlamydophila
CHPS001_c01_Syst-p	Chlamy	NF-T3SS	chromosome	Chlamydophila psittaci 6BC	Chlamydiae	Chlamydiales	Chlamydiaceae	Chlamydophila
CHTR001_c01_Syst-p	Chlamy	NF-T3SS	chromosome	Chlamydia trachomatis D/UW-3/CX	Chlamydiae	Chlamydiales	Chlamydiaceae	Chlamydia
CHTR002_c01_Syst-p	Chlamy	NF-T3SS	chromosome	Chlamydia trachomatis A/HAR-13	Chlamydiae	Chlamydiales	Chlamydiaceae	Chlamydia
CHTR003_c01_Syst-p	Chlamy	NF-T3SS	chromosome	Chlamydia trachomatis L2b/UCH-1/proctitis	Chlamydiae	Chlamydiales	Chlamydiaceae	Chlamydia
CHTR004_c01_Syst-p	Chlamy	NF-T3SS	chromosome	Chlamydia trachomatis 434/Bu	Chlamydiae	Chlamydiales	Chlamydiaceae	Chlamydia
CHTR005_c01_Syst-p	Chlamy	NF-T3SS	chromosome	Chlamydia trachomatis	Chlamydiae	Chlamydiales	Chlamydiaceae	Chlamydia
CHTR006_c01_Syst-p	Chlamy	NF-T3SS	chromosome	Chlamydia trachomatis B/TZ1A828/OT	Chlamydiae	Chlamydiales	Chlamydiaceae	Chlamydia
CHVI001_c01_Flagelle_1-p		Flg	chromosome	Chromobacterium violaceum ATCC 12472	Proteobacteria	Betaproteobacteria	Neisseriales	Neisseriaceae
CHVI001_c01_Syst_1-s	SPI-2	NF-T3SS	chromosome	Chromobacterium violaceum ATCC 12472	Proteobacteria	Betaproteobacteria	Neisseriales	Neisseriaceae
CHVI001_c01_Syst_2-a	SPI-1	NF-T3SS	chromosome	Chromobacterium violaceum ATCC 12472	Proteobacteria	Betaproteobacteria	Neisseriales	Neisseriaceae
CIKO001_c01_Flagelle_1-s		Flg	chromosome	Citrobacter koseri ATCC BAA-895	Proteobacteria	Gammaproteobacteria	Enterobacteriales	Enterobacteriaceae
CIRO001_c01_Syst_1-a	SPI-2	NF-T3SS	chromosome	Citrobacter rodentium ICC168	Proteobacteria	Gammaproteobacteria	Enterobacteriales	Enterobacteriaceae
CLBE001_c01_Flagelle_1-s		Flg	chromosome	Clostridium beijerinckii NCIMB 8052	Firmicutes	Clostridia	Clostridiales	Clostridiaceae
CLBO003_c01_Flagelle_1-s		Flg	chromosome	Clostridium botulinum B str. Eklund 17B	Firmicutes	Clostridia	Clostridiales	Clostridiaceae
CLBO004_c01_Flagelle_1-s		Flg	chromosome	Clostridium botulinum E3 str. Alaska E43	Firmicutes	Clostridia	Clostridiales	Clostridiaceae
CLCE001_c01_Flagelle_1-p		Flg	chromosome	Clostridium cellulolyticum H10	Firmicutes	Clostridia	Clostridiales	Clostridiaceae
CLCL001_c01_Flagelle_1-s		Flg	chromosome	Clostridium cellulovorans 743B chromosome	Firmicutes	Clostridia	Clostridiales	Clostridiaceae
CLNO001_c01_Flagelle_1-s		Flg	chromosome	Clostridium novyi NT	Firmicutes	Clostridia	Clostridiales	Clostridiaceae
CLPH001_c01_Flagelle_1-p		Flg	chromosome	Clostridium phytofermentans ISDg	Firmicutes	Clostridia	Clostridiales	Clostridiaceae
CLTH001_c01_Flagelle_1-s		Flg	chromosome	Clostridium thermocellum ATCC 27405	Firmicutes	Clostridia	Clostridiales	Clostridiaceae
COPS001_c01_Flagelle_1-s		Flg	chromosome	Colwellia psychrerythraea 34H	Proteobacteria	Gammaproteobacteria	Alteromonadales	Colwelliaceae
COTE001_c01_Flagelle_1-s		Flg	chromosome	Comamonas testosteroni CNB-2	Proteobacteria	Betaproteobacteria	Burkholderiales	Comamonadaceae
COTE002_c01_Flagelle_1-s		Flg	chromosome	Comamonas testosteroni CNB-2	Proteobacteria	Betaproteobacteria	Burkholderiales	Comamonadaceae
CRTU001_c01_Flagelle_1-p		Flg	chromosome	Cronobacter turicensis	Proteobacteria	Gammaproteobacteria	Enterobacteriales	Enterobacteriaceae
CUTA001_c02_Syst_1-s	Hrp2	NF-T3SS	chromosome	Cupriavidus taiwanensis str. LMG19424 chromosome 2	Proteobacteria	Betaproteobacteria	Burkholderiales	Burkholderiaceae
DEAC001_c01_Flagelle_1-s		Flg	chromosome	Delftia acidovorans SPH-1	Proteobacteria	Betaproteobacteria	Burkholderiales	Comamonadaceae
DEAE001_c01_Flagelle_1-p		Flg	chromosome	Denitrovibrio acetiphilus DSM 12809 chromosome	Deferribacteres	Deferribacterales	Deferribacteraceae	Denitrovibrio
DEAL001_c01_Flagelle_1-p		Flg	chromosome	Desulfatibacillum alkenivorans AK-01	Proteobacteria	Deltaproteobacteria	Desulfobacterales	Desulfobacteraceae
DEAU001_c01_Flagelle_1-s		Flg	chromosome	Candidatus Desulforudis audaxviator MP104C	Firmicutes	Clostridia	Clostridiales	Peptococcaceae
DEBA001_c01_Flagelle_1-p		Flg	chromosome	Desulfomicrobium baculatum DSM 4028	Proteobacteria	Deltaproteobacteria	Desulfovibrionales	Desulfomicrobiaceae
DEDE001_c01_Flagelle_1-p		Flg	chromosome	Desulfovibrio desulfuricans G20	Proteobacteria	Deltaproteobacteria	Desulfovibrionales	Desulfovibrionaceae
DEDE002_c01_Flagelle_1-p		Flg	chromosome	Desulfovibrio desulfuricans subsp. desulfuricans str. ATCC 27774	Proteobacteria	Deltaproteobacteria	Desulfovibrionales	Desulfovibrionaceae
DEDS001_c01_Flagelle_1-p		Flg	chromosome	Deferribacter desulfuricans SSM1	Deferribacteres	Deferribacterales	Deferribacteraceae	Deferribacter
DEHA001_c01_Flagelle_1-s		Flg	chromosome	Desulfitobacterium hafniense Y51	Firmicutes	Clostridia	Clostridiales	Peptococcaceae
DEMA001_c01_Flagelle_1-p		Flg	chromosome	Desulfovibrio magneticus RS-1	Proteobacteria	Deltaproteobacteria	Desulfovibrionales	Desulfovibrionaceae
DEPI001WGS_c01_Syst_1-s	ysc	NF-T3SS	chromosome	Desulfovibrio piger ATCC 29098	Proteobacteria	Deltaproteobacteria	Desulfovibrionales	Desulfovibrionaceae
DEPS001_c01_Flagelle_1-s		Flg	chromosome	Desulfotalea psychrophila LSv54	Proteobacteria	Deltaproteobacteria	Desulfobacterales	Desulfobulbaceae
DESA001_c01_Flagelle_1-p		Flg	chromosome	Desulfovibrio salexigens DSM 2638	Proteobacteria	Deltaproteobacteria	Desulfovibrionales	Desulfovibrionaceae
DEVU001_c01_Flagelle_1-p		Flg	chromosome	Desulfovibrio vulgaris subsp. vulgaris str. Hildenborough	Proteobacteria	Deltaproteobacteria	Desulfovibrionales	Desulfovibrionaceae
DEVU001_p01_Syst_1-s	ysc	NF-T3SS	plasmid	Desulfovibrio vulgaris subsp. vulgaris str. Hildenborough megaplasmid	Proteobacteria	Deltaproteobacteria	Desulfovibrionales	Desulfovibrionaceae
DEVU002_c01_Flagelle_1-p		Flg	chromosome	Desulfovibrio vulgaris subsp. vulgaris DP4	Proteobacteria	Deltaproteobacteria	Desulfovibrionales	Desulfovibrionaceae
DEVU002_p01_Syst_1-s	ysc	NF-T3SS	plasmid	Desulfovibrio vulgaris subsp. vulgaris DP4 plasmid pDVUL01	Proteobacteria	Deltaproteobacteria	Desulfovibrionales	Desulfovibrionaceae
DEVU003_c01_Flagelle_1-p		Flg	chromosome	Desulfovibrio vulgaris str. 'Miyazaki F'	Proteobacteria	Deltaproteobacteria	Desulfovibrionales	Desulfovibrionaceae
DEVU003_c01_Syst_1-s	ysc	NF-T3SS	chromosome	Desulfovibrio vulgaris str. 'Miyazaki F'	Proteobacteria	Deltaproteobacteria	Desulfovibrionales	Desulfovibrionaceae
DIDA002_c01_Flagelle_1-s		Flg	chromosome	Dickeya dadantii Ech586	Proteobacteria	Gammaproteobacteria	Enterobacteriales	Enterobacteriaceae
DIDA002_c01_Syst_1-s	Hrp1	NF-T3SS	chromosome	Dickeya dadantii Ech586	Proteobacteria	Gammaproteobacteria	Enterobacteriales	Enterobacteriaceae
DIDA003_c01_Flagelle_1-s		Flg	chromosome	Dickeya dadantii 3937 chromosome	Proteobacteria	Gammaproteobacteria	Enterobacteriales	Enterobacteriaceae
DIDA003_c01_Syst_1-s	Hrp1	NF-T3SS	chromosome	Dickeya dadantii 3937 chromosome	Proteobacteria	Gammaproteobacteria	Enterobacteriales	Enterobacteriaceae
DISP001_c01_Flagelle_1-s		Flg	chromosome	Diaphorobacter sp. TPSY	Proteobacteria	Betaproteobacteria	Burkholderiales	Comamonadaceae
DIZE001_c01_Flagelle_1-s		Flg	chromosome	Dickeya zeae Ech1591	Proteobacteria	Gammaproteobacteria	Enterobacteriales	Enterobacteriaceae
DIZE001_c01_Syst_1-s	Hrp1	NF-T3SS	chromosome	Dickeya zeae Ech1591	Proteobacteria	Gammaproteobacteria	Enterobacteriales	Enterobacteriaceae
EDIC001_c01_Syst_1-a	SPI-2	NF-T3SS	chromosome	Edwardsiella ictaluri 93-146	Proteobacteria	Gammaproteobacteria	Enterobacteriales	Enterobacteriaceae
EDTA001_c01_Syst_1-a	SPI-2	NF-T3SS	chromosome	Edwardsiella tarda EIB202	Proteobacteria	Gammaproteobacteria	Enterobacteriales	Enterobacteriaceae
ENCL001_c01_Flagelle_1-s		Flg	chromosome	Enterobacter cloacae subsp. cloacae ATCC 13047 chromosome	Proteobacteria	Gammaproteobacteria	Enterobacteriales	Enterobacteriaceae
ENSA001_c01_Flagelle_1-p		Flg	chromosome	Enterobacter sakazakii ATCC BAA-894	Proteobacteria	Gammaproteobacteria	Enterobacteriales	Enterobacteriaceae
ENSP001_c01_Flagelle_1-p		Flg	chromosome	Enterobacter sp. 638	Proteobacteria	Gammaproteobacteria	Enterobacteriales	Enterobacteriaceae
ERAM001_c01_Flagelle_1-s		Flg	chromosome	Erwinia amylovora ATCC 49946	Proteobacteria	Gammaproteobacteria	Enterobacteriales	Enterobacteriaceae
ERAM001_c01_Syst_1-s	SPI-1	NF-T3SS	chromosome	Erwinia amylovora ATCC 49946	Proteobacteria	Gammaproteobacteria	Enterobacteriales	Enterobacteriaceae
ERAM001_c01_Syst_2-a	SPI-1	NF-T3SS	chromosome	Erwinia amylovora ATCC 49946	Proteobacteria	Gammaproteobacteria	Enterobacteriales	Enterobacteriaceae
ERAM001_c01_Syst_3-s	Hrp1	NF-T3SS	chromosome	Erwinia amylovora ATCC 49946	Proteobacteria	Gammaproteobacteria	Enterobacteriales	Enterobacteriaceae
ERAM002_c01_Flagelle_1-s		Flg	chromosome	Erwinia amylovora	Proteobacteria	Gammaproteobacteria	Enterobacteriales	Enterobacteriaceae
ERAM002_c01_Syst_1-s	Hrp1	NF-T3SS	chromosome	Erwinia amylovora	Proteobacteria	Gammaproteobacteria	Enterobacteriales	Enterobacteriaceae
ERAM002_c01_Syst_2-a	SPI-1	NF-T3SS	chromosome	Erwinia amylovora	Proteobacteria	Gammaproteobacteria	Enterobacteriales	Enterobacteriaceae
ERAM002_c01_Syst_3-s	SPI-1	NF-T3SS	chromosome	Erwinia amylovora	Proteobacteria	Gammaproteobacteria	Enterobacteriales	Enterobacteriaceae
ERBI001_c01_Flagelle_1-p		Flg	chromosome	Erwinia billingiae Eb661 chromosome	Proteobacteria	Gammaproteobacteria	Enterobacteriales	Enterobacteriaceae
ERCA001_c01_Flagelle_1-s		Flg	chromosome	Erwinia carotovora subsp. atroseptica SCRI1043	Proteobacteria	Gammaproteobacteria	Enterobacteriales	Enterobacteriaceae
ERCA001_c01_Syst_1-s	Hrp1	NF-T3SS	chromosome	Erwinia carotovora subsp. atroseptica SCRI1043	Proteobacteria	Gammaproteobacteria	Enterobacteriales	Enterobacteriaceae
ERPY001_c01_Flagelle_1-s		Flg	chromosome	Erwinia pyrifoliae Ep1/96	Proteobacteria	Gammaproteobacteria	Enterobacteriales	Enterobacteriaceae
ERPY001_c01_Syst_1-s	SPI-1	NF-T3SS	chromosome	Erwinia pyrifoliae Ep1/96	Proteobacteria	Gammaproteobacteria	Enterobacteriales	Enterobacteriaceae
ERPY001_c01_Syst_2-s	Hrp1	NF-T3SS	chromosome	Erwinia pyrifoliae Ep1/96	Proteobacteria	Gammaproteobacteria	Enterobacteriales	Enterobacteriaceae
ERTA001_c01_Syst_1-s	Hrp1	NF-T3SS	chromosome	Erwinia tasmaniensis Et1/99	Proteobacteria	Gammaproteobacteria	Enterobacteriales	Enterobacteriaceae
ERTA001_c01_Syst_2-a	SPI-1	NF-T3SS	chromosome	Erwinia tasmaniensis Et1/99	Proteobacteria	Gammaproteobacteria	Enterobacteriales	Enterobacteriaceae
ESCO001_c01_Flagelle_1-p		Flg	chromosome	Escherichia coli str. K-12 substr. MG1655	Proteobacteria	Gammaproteobacteria	Enterobacteriales	Enterobacteriaceae
ESCO002_c01_Flagelle_1-p		Flg	chromosome	Escherichia coli O157:H7 str. Sakai	Proteobacteria	Gammaproteobacteria	Enterobacteriales	Enterobacteriaceae
ESCO002_c01_Syst_1-a	SPI-1	NF-T3SS	chromosome	Escherichia coli O157:H7 str. Sakai	Proteobacteria	Gammaproteobacteria	Enterobacteriales	Enterobacteriaceae
ESCO002_c01_Syst_2-a	SPI-2	NF-T3SS	chromosome	Escherichia coli O157:H7 str. Sakai	Proteobacteria	Gammaproteobacteria	Enterobacteriales	Enterobacteriaceae
ESCO003_c01_Flagelle_1-p		Flg	chromosome	Escherichia coli O157:H7 EDL933	Proteobacteria	Gammaproteobacteria	Enterobacteriales	Enterobacteriaceae
ESCO003_c01_Syst_1-s	SPI-1	NF-T3SS	chromosome	Escherichia coli O157:H7 EDL933	Proteobacteria	Gammaproteobacteria	Enterobacteriales	Enterobacteriaceae
ESCO003_c01_Syst_2-a	SPI-2	NF-T3SS	chromosome	Escherichia coli O157:H7 EDL933	Proteobacteria	Gammaproteobacteria	Enterobacteriales	Enterobacteriaceae
ESCO004_c01_Flagelle_1-p		Flg	chromosome	Escherichia coli CFT073	Proteobacteria	Gammaproteobacteria	Enterobacteriales	Enterobacteriaceae
ESCO005_c01_Flagelle_1-p		Flg	chromosome	Escherichia coli IAI39	Proteobacteria	Gammaproteobacteria	Enterobacteriales	Enterobacteriaceae
ESCO006_c01_Flagelle_1-p		Flg	chromosome	Escherichia coli str. K-12 substr. W3110	Proteobacteria	Gammaproteobacteria	Enterobacteriales	Enterobacteriaceae
ESCO007_c01_Flagelle_1-p		Flg	chromosome	Escherichia coli UTI89	Proteobacteria	Gammaproteobacteria	Enterobacteriales	Enterobacteriaceae
ESCO008_c01_Flagelle_1-p		Flg	chromosome	Escherichia coli 536	Proteobacteria	Gammaproteobacteria	Enterobacteriales	Enterobacteriaceae
ESCO009_c01_Flagelle_1-p		Flg	chromosome	Escherichia coli APEC O1	Proteobacteria	Gammaproteobacteria	Enterobacteriales	Enterobacteriaceae
ESCO010_c01_Flagelle_1-p		Flg	chromosome	Escherichia coli UMN026	Proteobacteria	Gammaproteobacteria	Enterobacteriales	Enterobacteriaceae
ESCO010_c01_Flagelle_1-s		Flg	chromosome	Escherichia coli UMN026	Proteobacteria	Gammaproteobacteria	Enterobacteriales	Enterobacteriaceae
ESCO010_c01_Syst_1-s	SPI-1	NF-T3SS	chromosome	Escherichia coli UMN026	Proteobacteria	Gammaproteobacteria	Enterobacteriales	Enterobacteriaceae
ESCO011_c01_Flagelle_1-p		Flg	chromosome	Escherichia coli 55989	Proteobacteria	Gammaproteobacteria	Enterobacteriales	Enterobacteriaceae
ESCO012_c01_Flagelle_1-p		Flg	chromosome	Escherichia coli ED1a	Proteobacteria	Gammaproteobacteria	Enterobacteriales	Enterobacteriaceae
ESCO013_c01_Flagelle_1-p		Flg	chromosome	Escherichia coli S88	Proteobacteria	Gammaproteobacteria	Enterobacteriales	Enterobacteriaceae
ESCO014_c01_Flagelle_1-p		Flg	chromosome	Escherichia coli IAI1	Proteobacteria	Gammaproteobacteria	Enterobacteriales	Enterobacteriaceae
ESCO015_c01_Flagelle_1-p		Flg	chromosome	Escherichia coli O157:H7 str. EC4115	Proteobacteria	Gammaproteobacteria	Enterobacteriales	Enterobacteriaceae
ESCO015_c01_Syst_1-a	SPI-1	NF-T3SS	chromosome	Escherichia coli O157:H7 str. EC4115	Proteobacteria	Gammaproteobacteria	Enterobacteriales	Enterobacteriaceae
ESCO015_c01_Syst_2-a	SPI-2	NF-T3SS	chromosome	Escherichia coli O157:H7 str. EC4115	Proteobacteria	Gammaproteobacteria	Enterobacteriales	Enterobacteriaceae
ESCO016_c01_Flagelle_1-p		Flg	chromosome	Escherichia coli HS	Proteobacteria	Gammaproteobacteria	Enterobacteriales	Enterobacteriaceae
ESCO017_c01_Flagelle_1-p		Flg	chromosome	Escherichia coli E24377A	Proteobacteria	Gammaproteobacteria	Enterobacteriales	Enterobacteriaceae
ESCO018_c01_Flagelle_1-p		Flg	chromosome	Escherichia coli str. K-12 substr. DH10B	Proteobacteria	Gammaproteobacteria	Enterobacteriales	Enterobacteriaceae
ESCO019_c01_Flagelle_1-p		Flg	chromosome	Escherichia coli SMS-3-5	Proteobacteria	Gammaproteobacteria	Enterobacteriales	Enterobacteriaceae
ESCO019_c01_Flagelle_1-s		Flg	chromosome	Escherichia coli SMS-3-5	Proteobacteria	Gammaproteobacteria	Enterobacteriales	Enterobacteriaceae
ESCO020_c01_Flagelle_1-p		Flg	chromosome	Escherichia coli O127:H6 str. E2348/69	Proteobacteria	Gammaproteobacteria	Enterobacteriales	Enterobacteriaceae
ESCO020_c01_Syst_1-a	SPI-2	NF-T3SS	chromosome	Escherichia coli O127:H6 str. E2348/69	Proteobacteria	Gammaproteobacteria	Enterobacteriales	Enterobacteriaceae
ESCO021_c01_Flagelle_1-p		Flg	chromosome	Escherichia coli ATCC 8739	Proteobacteria	Gammaproteobacteria	Enterobacteriales	Enterobacteriaceae
ESCO021_c01_Flagelle_1-s		Flg	chromosome	Escherichia coli ATCC 8739	Proteobacteria	Gammaproteobacteria	Enterobacteriales	Enterobacteriaceae
ESCO022_c01_Flagelle_1-p		Flg	chromosome	Escherichia coli SE11	Proteobacteria	Gammaproteobacteria	Enterobacteriales	Enterobacteriaceae
ESCO023_c01_Flagelle_1-p		Flg	chromosome	Escherichia coli BW2952	Proteobacteria	Gammaproteobacteria	Enterobacteriales	Enterobacteriaceae
ESCO027_c01_Flagelle_1-p		Flg	chromosome	Escherichia coli O26:H11 str. 11368	Proteobacteria	Gammaproteobacteria	Enterobacteriales	Enterobacteriaceae
ESCO027_c01_Flagelle_1-s		Flg	chromosome	Escherichia coli O26:H11 str. 11368	Proteobacteria	Gammaproteobacteria	Enterobacteriales	Enterobacteriaceae
ESCO027_c01_Syst_1-a	SPI-2	NF-T3SS	chromosome	Escherichia coli O26:H11 str. 11368	Proteobacteria	Gammaproteobacteria	Enterobacteriales	Enterobacteriaceae
ESCO028_c01_Flagelle_1-p		Flg	chromosome	Escherichia coli O157:H7 str. TW14359	Proteobacteria	Gammaproteobacteria	Enterobacteriales	Enterobacteriaceae
ESCO028_c01_Syst_1-a	SPI-1	NF-T3SS	chromosome	Escherichia coli O157:H7 str. TW14359	Proteobacteria	Gammaproteobacteria	Enterobacteriales	Enterobacteriaceae
ESCO028_c01_Syst_2-a	SPI-2	NF-T3SS	chromosome	Escherichia coli O157:H7 str. TW14359	Proteobacteria	Gammaproteobacteria	Enterobacteriales	Enterobacteriaceae
ESCO029_c01_Flagelle_1-p		Flg	chromosome	Escherichia coli O111:H- str. 11128	Proteobacteria	Gammaproteobacteria	Enterobacteriales	Enterobacteriaceae
ESCO029_c01_Flagelle_1-s		Flg	chromosome	Escherichia coli O111:H- str. 11128	Proteobacteria	Gammaproteobacteria	Enterobacteriales	Enterobacteriaceae
ESCO029_c01_Syst_1-a	SPI-2	NF-T3SS	chromosome	Escherichia coli O111:H- str. 11128	Proteobacteria	Gammaproteobacteria	Enterobacteriales	Enterobacteriaceae
ESCO030_c01_Flagelle_1-p		Flg	chromosome	Escherichia coli O103:H2 str. 12009	Proteobacteria	Gammaproteobacteria	Enterobacteriales	Enterobacteriaceae
ESCO030_c01_Syst_1-a	SPI-2	NF-T3SS	chromosome	Escherichia coli O103:H2 str. 12009	Proteobacteria	Gammaproteobacteria	Enterobacteriales	Enterobacteriaceae
ESCO032_c01_Flagelle_1-p		Flg	chromosome	Escherichia coli O55:H7 str. CB9615 chromosome	Proteobacteria	Gammaproteobacteria	Enterobacteriales	Enterobacteriaceae
ESCO032_c01_Syst_1-a	SPI-2	NF-T3SS	chromosome	Escherichia coli O55:H7 str. CB9615 chromosome	Proteobacteria	Gammaproteobacteria	Enterobacteriales	Enterobacteriaceae
ESFE001_c01_Flagelle_1-p		Flg	chromosome	Escherichia fergusonii ATCC 35469	Proteobacteria	Gammaproteobacteria	Enterobacteriales	Enterobacteriaceae
EUEL001_c01_Flagelle_1-s		Flg	chromosome	Eubacterium eligens ATCC 27750	Firmicutes	Clostridia	Clostridiales	Eubacteriaceae
EXSI001_c01_Flagelle_1-s		Flg	chromosome	Exiguobacterium sibiricum 255-15	Firmicutes	Bacillales	Bacillales Family XII. Incertae Sedis	Exiguobacterium
EXSP001_c01_Flagelle_1-s		Flg	chromosome	Exiguobacterium sp. AT1b	Firmicutes	Bacillales	Bacillales Family XII. Incertae Sedis	Exiguobacterium
FEBA010_c01_Flagelle_1-paq_clust		Flg	chromosome	Ferrimonas balearica DSM 9799 chromosome	Proteobacteria	Gammaproteobacteria	Alteromonadales	Ferrimonadaceae
FEBA010_c01_Flagelle_2-paq_clust		Flg	chromosome	Ferrimonas balearica DSM 9799 chromosome	Proteobacteria	Gammaproteobacteria	Alteromonadales	Ferrimonadaceae
GEAU001_c01_Flagelle_1-s		Flg	chromosome	Gemmatimonas aurantiaca T-27	Gemmatimonadetes	Gemmatimonadales	Gemmatimonadaceae	Gemmatimonas
GEKA001_c01_Flagelle_1-s		Flg	chromosome	Geobacillus kaustophilus HTA426	Firmicutes	Bacillales	Bacillaceae	Geobacillus
GEOB001_c01_Flagelle_1-s		Flg	chromosome	Geodermatophilus obscurus DSM 43160	Actinobacteria	Actinobacteridae	Actinomycetales	Frankineae
GESC001_c01_Flagelle_1-s		Flg	chromosome	Geobacillus sp. C56-T3 chromosome	Firmicutes	Bacillales	Bacillaceae	Geobacillus
GESM001_c01_Flagelle_1-s		Flg	chromosome	Geobacillus sp. Y412MC10	Firmicutes	Bacillales	Bacillaceae	Geobacillus
GESW001_c01_Flagelle_1-s		Flg	chromosome	Geobacillus sp. WCH70	Firmicutes	Bacillales	Bacillaceae	Geobacillus
GESY001_c01_Flagelle_1-s		Flg	chromosome	Geobacillus sp. Y412MC61	Firmicutes	Bacillales	Bacillaceae	Geobacillus
GETH001_c01_Flagelle_1-s		Flg	chromosome	Geobacillus thermodenitrificans NG80-2	Firmicutes	Bacillales	Bacillaceae	Geobacillus
HACH001_c01_Flagelle_1-s		Flg	chromosome	Hahella chejuensis KCTC 2396	Proteobacteria	Gammaproteobacteria	Oceanospirillales	Hahellaceae
HACH001_c01_Syst_1-s	ysc	NF-T3SS	chromosome	Hahella chejuensis KCTC 2396	Proteobacteria	Gammaproteobacteria	Oceanospirillales	Hahellaceae
HACH001_c01_Syst_2-s	ysc	NF-T3SS	chromosome	Hahella chejuensis KCTC 2396	Proteobacteria	Gammaproteobacteria	Oceanospirillales	Hahellaceae
HADE001_c01_Syst_1-a	SPI-1	NF-T3SS	chromosome	Candidatus Hamiltonella defensa 5AT (Acyrthosiphon pisum)	Proteobacteria	Gammaproteobacteria	Enterobacteriales	Enterobacteriaceae
HADE001_c01_Syst-p	SPI-2	NF-T3SS	chromosome	Candidatus Hamiltonella defensa 5AT (Acyrthosiphon pisum)	Proteobacteria	Gammaproteobacteria	Enterobacteriales	Enterobacteriaceae
HANE001_c01_Flagelle_1-p		Flg	chromosome	Halothiobacillus neapolitanus c2	Proteobacteria	Gammaproteobacteria	Chromatiales	Halothiobacillaceae
HEHE001_c01_Flagelle_1-p		Flg	chromosome	Helicobacter hepaticus ATCC 51449	Proteobacteria	Epsilonproteobacteria	Campylobacterales	Helicobacteraceae
HESE001_c01_Syst_1-s	Hrp1	NF-T3SS	chromosome	Herbaspirillum seropedicae SmR1 chromosome	Proteobacteria	Betaproteobacteria	Burkholderiales	Oxalobacteraceae
HYDE001_c01_Flagelle_1-s		Flg	chromosome	Hyphomicrobium denitrificans ATCC 51888 chromosome	Proteobacteria	Alphaproteobacteria	Rhizobiales	Hyphomicrobiaceae
HYHO001_c01_Flagelle_1-p		Flg	chromosome	Hydrogenobaculum sp. Y04AAS1	Aquificae	Aquificales	Aquificaceae	Hydrogenobaculum
HYNE001_c01_Flagelle_1-s		Flg	chromosome	Hyphomonas neptunium ATCC 15444	Proteobacteria	Alphaproteobacteria	Rhodobacterales	Hyphomonadaceae
JODE001_c01_Flagelle_1-s		Flg	chromosome	Jonesia denitrificans DSM 20603	Actinobacteria	Actinobacteridae	Actinomycetales	Micrococcineae
KIRA001_c01_Flagelle_1-s		Flg	chromosome	Kineococcus radiotolerans SRS30216	Actinobacteria	Actinobacteridae	Actinomycetales	Frankineae
KOVE001_c01_Flagelle_1-s		Flg	chromosome	Candidatus Koribacter versatilis Ellin345	Acidobacteria	Candidatus Koribacter	Candidatus Koribacter	Candidatus Koribacter
LAHO001_c01_Flagelle_1-p		Flg	chromosome	Laribacter hongkongensis HLHK9	Proteobacteria	Betaproteobacteria	Neisseriales	Neisseriaceae
LECH001_c01_Flagelle_1-p		Flg	chromosome	Leptothrix cholodnii SP-6	Proteobacteria	Betaproteobacteria	Burkholderiales	Leptothrix
LEIN001_c01_Flagelle_1-paq_clust		Flg	chromosome	Leptospira interrogans serovar Lai str. 56601 chromosome I	Spirochaetes	Spirochaetales	Leptospiraceae	Leptospira
LEIN002_c01_Flagelle_1-paq_clust		Flg	chromosome	Leptospira interrogans serovar Copenhageni str. Fiocruz L1-130 chromosome I	Spirochaetes	Spirochaetales	Leptospiraceae	Leptospira
LEPN001_c01_Flagelle_1-paq_clust		Flg	chromosome	Legionella pneumophila subsp. pneumophila str. Philadelphia 1	Proteobacteria	Gammaproteobacteria	Legionellales	Legionellaceae
LEPN002_c01_Flagelle_1-paq_clust		Flg	chromosome	Legionella pneumophila str. Lens	Proteobacteria	Gammaproteobacteria	Legionellales	Legionellaceae
LEPN003_c01_Flagelle_1-paq_clust		Flg	chromosome	Legionella pneumophila str. Paris	Proteobacteria	Gammaproteobacteria	Legionellales	Legionellaceae
LEPN004_c01_Flagelle_1-paq_clust		Flg	chromosome	Legionella pneumophila str. Corby	Proteobacteria	Gammaproteobacteria	Legionellales	Legionellaceae
LEPN005_c01_Flagelle_1-paq_clust		Flg	chromosome	Legionella pneumophila 2300/99 Alcoy chromosome	Proteobacteria	Gammaproteobacteria	Legionellales	Legionellaceae
LYSP001_c01_Flagelle_1-s		Flg	chromosome	Lysinibacillus sphaericus C3-41	Firmicutes	Bacillales	Planococcaceae	Lysinibacillus
MAAQ001_c01_Flagelle_1-paq_clust		Flg	chromosome	Marinobacter aquaeolei VT8	Proteobacteria	Gammaproteobacteria	Alteromonadales	Alteromonadaceae
MAME001_c01_Syst_1-s	Hrp1	NF-T3SS	chromosome	Marinomonas mediterranea MMB-1	Proteobacteria	Gammaproteobacteria	Oceanospirillales
MAMW001_c01_Flagelle_1-paq_clust		Flg	chromosome	Marinomonas sp. MWYL1	Proteobacteria	Gammaproteobacteria	Oceanospirillales	Marinomonas
MASP001_c01_Flagelle_1-p		Flg	chromosome	Magnetococcus sp. MC-1	Proteobacteria	Magnetococcus	Magnetococcus	Magnetococcus
MELO001_c01_Flagelle_1-s		Flg	chromosome	Mesorhizobium loti MAFF303099	Proteobacteria	Alphaproteobacteria	Rhizobiales	Phyllobacteriaceae
MELO001_c01_Syst_1-s	Rhizob	NF-T3SS	chromosome	Mesorhizobium loti MAFF303099	Proteobacteria	Alphaproteobacteria	Rhizobiales	Phyllobacteriaceae
MENO001_c01_Flagelle_1-p		Flg	chromosome	Methylobacterium nodulans ORS 2060	Proteobacteria	Alphaproteobacteria	Rhizobiales	Methylobacteriaceae
MESP001_c01_Flagelle_1-s		Flg	chromosome	Mesorhizobium sp. BNC1	Proteobacteria	Alphaproteobacteria	Rhizobiales	Phyllobacteriaceae
MOCU001_c01_Flagelle_1-s		Flg	chromosome	Mobiluncus curtisii ATCC 43063 chromosome	Actinobacteria	Actinobacteridae	Actinomycetales	Actinomycineae
MYFU001_c01_Syst_1-a	Myxo	NF-T3SS	chromosome	Myxococcus fulvus HW-1	Proteobacteria	Deltaproteobacteria	Myxococcales	Cystobacterineae
MYFU001_c01_Syst_2-a	Myxo	NF-T3SS	chromosome	Myxococcus fulvus HW-1	Proteobacteria	Deltaproteobacteria	Myxococcales	Cystobacterineae
MYXA001_c01_Syst_1-s	Myxo	NF-T3SS	chromosome	Myxococcus xanthus DK 1622	Proteobacteria	Deltaproteobacteria	Myxococcales	Cystobacterineae
MYXA001_c01_Syst_2-a	Myxo	NF-T3SS	chromosome	Myxococcus xanthus DK 1622	Proteobacteria	Deltaproteobacteria	Myxococcales	Cystobacterineae
NIDE001_c01_Flagelle_1-s		Flg	chromosome	Candidatus Nitrospira defluvii	Nitrospirae	Nitrospirales	Nitrospiraceae	Nitrospira
NIET001_c01_Flagelle_1-p		Flg	chromosome	Nitrosomonas eutropha C91	Proteobacteria	Betaproteobacteria	Nitrosomonadales	Nitrosomonadaceae
NIEU001_c01_Flagelle_1-p		Flg	chromosome	Nitrosomonas europaea ATCC 19718	Proteobacteria	Betaproteobacteria	Nitrosomonadales	Nitrosomonadaceae
NOCA001_c01_Flagelle_1-s		Flg	chromosome	Nocardioides sp. JS614	Actinobacteria	Actinobacteridae	Actinomycetales	Propionibacterineae
OCAN001_c02_Flagelle_1-s		Flg	chromosome	Ochrobactrum anthropi ATCC 49188 chromosome 2	Proteobacteria	Alphaproteobacteria	Rhizobiales	Brucellaceae
OPTE001_c01_Flagelle_1-s		Flg	chromosome	Opitutus terrae PB90-1	Verrucomicrobia	Opitutae	Opitutales	Opitutaceae
PAAC001_c01_Syst-p	Chlamy	NF-T3SS	chromosome	Parachlamydia acanthamoebae UV7	Chlamydiae	Chlamydiales	Parachlamydiaceae
PAAN001_c01_Flagelle_1-p		Flg	chromosome	Pantoea ananatis LMG 20103 chromosome	Proteobacteria	Gammaproteobacteria	Enterobacteriales	Enterobacteriaceae
PAJD001_c01_Flagelle_1-s		Flg	chromosome	Paenibacillus sp. JDR-2	Firmicutes	Bacillales	Paenibacillaceae	Paenibacillus
PAPO001_c01_Flagelle_1-s		Flg	chromosome	Paenibacillus polymyxa E681 chromosome	Firmicutes	Bacillales	Paenibacillaceae	Paenibacillus
PASP001_c01_Syst-1	Chlamy	NF-T3SS	chromosome	Candidatus Protochlamydia amoebophila UWE25	Chlamydiae	Chlamydiales	Parachlamydiaceae
PAVA001_c01_Flagelle_1-p		Flg	chromosome	Pantoea vagans C9-1 chromosome	Proteobacteria	Gammaproteobacteria	Enterobacteriales	Enterobacteriaceae
PECA001_c01_Flagelle_1-s		Flg	chromosome	Pelobacter carbinolicus DSM 2380	Proteobacteria	Deltaproteobacteria	Desulfuromonadales	Pelobacteraceae
PECR001_c01_Syst_1-s	Hrp1	NF-T3SS	chromosome	Pectobacterium carotovorum subsp. carotovorum PC1	Proteobacteria	Gammaproteobacteria	Enterobacteriales	Enterobacteriaceae
PEMO001_c01_Flagelle_1-p		Flg	chromosome	Petrotoga mobilis SJ95	Thermotogae	Thermotogales	Thermotogaceae	Petrotoga
PEWA001_c01_Flagelle_1-s		Flg	chromosome	Pectobacterium wasabiae WPP163	Proteobacteria	Gammaproteobacteria	Enterobacteriales	Enterobacteriaceae
PHAB001_c01_Flagelle_1-s		Flg	chromosome	Photorhabdus asymbiotica ATCC43949 complete genome.	Proteobacteria	Gammaproteobacteria	Enterobacteriales	Enterobacteriaceae
PHAB001_c01_Syst_1-s	ysc	NF-T3SS	chromosome	Photorhabdus asymbiotica ATCC43949 complete genome.	Proteobacteria	Gammaproteobacteria	Enterobacteriales	Enterobacteriaceae
PHLU001_c01_Flagelle_1-s		Flg	chromosome	Photorhabdus luminescens subsp. laumondii TTO1	Proteobacteria	Gammaproteobacteria	Enterobacteriales	Enterobacteriaceae
PHLU001_c01_Syst_1-s	ysc	NF-T3SS	chromosome	Photorhabdus luminescens subsp. laumondii TTO1	Proteobacteria	Gammaproteobacteria	Enterobacteriales	Enterobacteriaceae
PHPR001_c01_Flagelle_1-s		Flg	chromosome	Photobacterium profundum SS9 chromosome 1	Proteobacteria	Gammaproteobacteria	Vibrionales	Vibrionaceae
PHPR001_c01_Flagelle_2-s		Flg	chromosome	Photobacterium profundum SS9 chromosome 1	Proteobacteria	Gammaproteobacteria	Vibrionales	Vibrionaceae
PHZU001_c01_Flagelle_1-p		Flg	chromosome	Phenylobacterium zucineum HLK1	Proteobacteria	Alphaproteobacteria	Caulobacterales	Caulobacteraceae
PIST001_c01_Flagelle_1-p		Flg	chromosome	Pirellula staleyi DSM 6068	Planctomycetes	Planctomycetacia	Planctomycetales	Planctomycetaceae
PRMI001_c01_Flagelle_1-s		Flg	chromosome	Proteus mirabilis HI4320	Proteobacteria	Gammaproteobacteria	Enterobacteriales	Enterobacteriaceae
PRMI001_c01_Syst_1-s	SPI-1	NF-T3SS	chromosome	Proteus mirabilis HI4320	Proteobacteria	Gammaproteobacteria	Enterobacteriales	Enterobacteriaceae
PSAE001_c01_Syst_1-s	ysc	NF-T3SS	chromosome	Pseudomonas aeruginosa PAO1	Proteobacteria	Gammaproteobacteria	Pseudomonadales	Pseudomonadaceae
PSAE002_c01_Syst_1-s	ysc	NF-T3SS	chromosome	Pseudomonas aeruginosa UCBPP-PA14	Proteobacteria	Gammaproteobacteria	Pseudomonadales	Pseudomonadaceae
PSAE004_c01_Syst_1-s	ysc	NF-T3SS	chromosome	Pseudomonas aeruginosa LESB58	Proteobacteria	Gammaproteobacteria	Pseudomonadales	Pseudomonadaceae
PSAT001_c01_Flagelle_1-paq_clust		Flg	chromosome	Pseudoalteromonas atlantica T6c	Proteobacteria	Gammaproteobacteria	Alteromonadales	Pseudoalteromonadaceae
PSBR001_c01_Syst_1-s	Hrp1	NF-T3SS	chromosome	Pseudomonas brassicacearum subsp. brassicacearum NFM421	Proteobacteria	Gammaproteobacteria	Pseudomonadales	Pseudomonadaceae
PSFL003_c01_Flagelle_1-s		Flg	chromosome	Pseudomonas fluorescens SBW25	Proteobacteria	Gammaproteobacteria	Pseudomonadales	Pseudomonadaceae
PSIN001_c01_Flagelle_1-s		Flg	chromosome	Psychromonas ingrahamii 37	Proteobacteria	Gammaproteobacteria	Alteromonadales	Psychromonadaceae
PSMU001_c01_Syst_1-s	Hrp1	NF-T3SS	chromosome	Pseudomonas mendocina ymp	Proteobacteria	Gammaproteobacteria	Pseudomonadales	Pseudomonadaceae
PSST001_c01_Flagelle_1-paq_clust		Flg	chromosome	Pseudomonas stutzeri A1501	Proteobacteria	Gammaproteobacteria	Pseudomonadales	Pseudomonadaceae
PSSY001_c01_Flagelle_1-s		Flg	chromosome	Pseudomonas syringae pv. tomato str. DC3000	Proteobacteria	Gammaproteobacteria	Pseudomonadales	Pseudomonadaceae
PSSY001_c01_Syst_1-s	Hrp1	NF-T3SS	chromosome	Pseudomonas syringae pv. tomato str. DC3000	Proteobacteria	Gammaproteobacteria	Pseudomonadales	Pseudomonadaceae
PSSY002_c01_Flagelle_1-s		Flg	chromosome	Pseudomonas syringae pv. syringae B728a	Proteobacteria	Gammaproteobacteria	Pseudomonadales	Pseudomonadaceae
PSSY002_c01_Syst_1-s	Hrp1	NF-T3SS	chromosome	Pseudomonas syringae pv. syringae B728a	Proteobacteria	Gammaproteobacteria	Pseudomonadales	Pseudomonadaceae
PSSY003_c01_Flagelle_1-s		Flg	chromosome	Pseudomonas syringae pv. phaseolicola 1448A	Proteobacteria	Gammaproteobacteria	Pseudomonadales	Pseudomonadaceae
PSSY003_c01_Syst_1-s	Hrp1	NF-T3SS	chromosome	Pseudomonas syringae pv. phaseolicola 1448A	Proteobacteria	Gammaproteobacteria	Pseudomonadales	Pseudomonadaceae
PSSY003_c01_Syst_2-s	Rhizob	NF-T3SS	chromosome	Pseudomonas syringae pv. phaseolicola 1448A	Proteobacteria	Gammaproteobacteria	Pseudomonadales	Pseudomonadaceae
PUMA001_c01_Flagelle_1-s		Flg	chromosome	Candidatus Puniceispirillum marinum IMCC1322 chromosome	Proteobacteria	Alphaproteobacteria	SAR116 cluster	Candidatus Puniceispirillum
RASO001_p01_Syst_1-s	Hrp2	NF-T3SS	plasmid	Ralstonia solanacearum GMI1000 plasmid pGMI1000MP	Proteobacteria	Betaproteobacteria	Burkholderiales	Burkholderiaceae
RASO002_p01_Syst_1-s	Hrp2	NF-T3SS	plasmid	Ralstonia solanacearum PSI07	Proteobacteria	Betaproteobacteria	Burkholderiales	Burkholderiaceae
RASO003_p01_Syst_1-s	Hrp2	NF-T3SS	plasmid	Ralstonia solanacearum CFBP2957 plasmid RCFBPv3_mp	Proteobacteria	Betaproteobacteria	Burkholderiales	Burkholderiaceae
RASO004_c01_Flagelle_1-s		Flg	chromosome	Ralstonia solanacearum str. CMR15 chromosome	Proteobacteria	Betaproteobacteria	Burkholderiales	Burkholderiaceae
RASO004_p01_Syst_1-s	Hrp2	NF-T3SS	plasmid	Ralstonia solanacearum str. CMR15 plasmid CMR15_mp	Proteobacteria	Betaproteobacteria	Burkholderiales	Burkholderiaceae
RHCA001_c01_Flagelle_1-p		Flg	chromosome	Rhodobacter capsulatus SB1003 chromosome	Proteobacteria	Alphaproteobacteria	Rhodobacterales	Rhodobacteraceae
RHET001_c01_Flagelle_1-s		Flg	chromosome	Rhizobium etli CFN 42	Proteobacteria	Alphaproteobacteria	Rhizobiales	Rhizobiaceae
RHET002_c01_Flagelle_1-s		Flg	chromosome	Rhizobium etli CIAT 652	Proteobacteria	Alphaproteobacteria	Rhizobiales	Rhizobiaceae
RHLE001_c01_Flagelle_1-s		Flg	chromosome	Rhizobium leguminosarum bv. viciae 3841	Proteobacteria	Alphaproteobacteria	Rhizobiales	Rhizobiaceae
RHLE002_c01_Flagelle_1-s		Flg	chromosome	Rhizobium leguminosarum bv. trifolii WSM2304	Proteobacteria	Alphaproteobacteria	Rhizobiales	Rhizobiaceae
RHLE003_c01_Flagelle_1-s		Flg	chromosome	Rhizobium leguminosarum bv. trifolii WSM1325	Proteobacteria	Alphaproteobacteria	Rhizobiales	Rhizobiaceae
RHMA001_c01_Flagelle_1-s		Flg	chromosome	Rhodothermus marinus DSM 4252	Bacteroidetes	Sphingobacteria	Sphingobacteriales	Rhodothermaceae
RHPA001_c01_Flagelle_1-s		Flg	chromosome	Rhodopseudomonas palustris BisB18	Proteobacteria	Alphaproteobacteria	Rhizobiales	Bradyrhizobiaceae
RHPA004_c01_Flagelle_1-s		Flg	chromosome	Rhodopseudomonas palustris BisA53	Proteobacteria	Alphaproteobacteria	Rhizobiales	Bradyrhizobiaceae
RHPP001_c01_Flagelle_1-s		Flg	chromosome	Rhizobium sp. NGR234	Proteobacteria	Alphaproteobacteria	Rhizobiales	Rhizobiaceae
RHPP001_p01_Syst_1-s	Rhizob	NF-T3SS	plasmid	Rhizobium sp. NGR234 plasmid pNGR234b	Proteobacteria	Alphaproteobacteria	Rhizobiales	Rhizobiaceae
RHPP001_p02_Syst_1-s	Rhizob	NF-T3SS	plasmid	Rhizobium sp. NGR234 plasmid pNGR234a	Proteobacteria	Alphaproteobacteria	Rhizobiales	Rhizobiaceae
RHSP001_c01_Flagelle_1-s		Flg	chromosome	Rhodobacter sphaeroides 2.4.1 chromosome 1	Proteobacteria	Alphaproteobacteria	Rhodobacterales	Rhodobacteraceae
RHSP001_c01_Flagelle_2-s		Flg	chromosome	Rhodobacter sphaeroides 2.4.1 chromosome 1	Proteobacteria	Alphaproteobacteria	Rhodobacterales	Rhodobacteraceae
RHSP002_c01_Flagelle_1-s		Flg	chromosome	Rhodobacter sphaeroides ATCC 17029 chromosome 1	Proteobacteria	Alphaproteobacteria	Rhodobacterales	Rhodobacteraceae
RHSP003_c01_Flagelle_1-s		Flg	chromosome	Rhodobacter sphaeroides ATCC 17025	Proteobacteria	Alphaproteobacteria	Rhodobacterales	Rhodobacteraceae
RHSP004_c01_Flagelle_1-s		Flg	chromosome	Rhodobacter sphaeroides KD131 chromosome 1	Proteobacteria	Alphaproteobacteria	Rhodobacterales	Rhodobacteraceae
RUPO001_c01_Flagelle_1-s		Flg	chromosome	Ruegeria pomeroyi DSS-3	Proteobacteria	Alphaproteobacteria	Rhodobacterales	Rhodobacteraceae
SADE001_c01_Flagelle_1-s		Flg	chromosome	Saccharophagus degradans 2-40	Proteobacteria	Gammaproteobacteria	Alteromonadales	Alteromonadaceae
SAEN001_c01_Flagelle_1-p		Flg	chromosome	Salmonella typhimurium LT2	Proteobacteria	Gammaproteobacteria	Enterobacteriales	Enterobacteriaceae
SAEN001_c01_Syst_1-s	SPI-2	NF-T3SS	chromosome	Salmonella typhimurium LT2	Proteobacteria	Gammaproteobacteria	Enterobacteriales	Enterobacteriaceae
SAEN001_c01_Syst_2-s	SPI-1	NF-T3SS	chromosome	Salmonella typhimurium LT2	Proteobacteria	Gammaproteobacteria	Enterobacteriales	Enterobacteriaceae
SAEN002_c01_Flagelle_1-p		Flg	chromosome	Salmonella enterica subsp. enterica serovar Typhi str. CT18	Proteobacteria	Gammaproteobacteria	Enterobacteriales	Enterobacteriaceae
SAEN002_c01_Syst_1-s	SPI-2	NF-T3SS	chromosome	Salmonella enterica subsp. enterica serovar Typhi str. CT18	Proteobacteria	Gammaproteobacteria	Enterobacteriales	Enterobacteriaceae
SAEN002_c01_Syst_2-s	SPI-1	NF-T3SS	chromosome	Salmonella enterica subsp. enterica serovar Typhi str. CT18	Proteobacteria	Gammaproteobacteria	Enterobacteriales	Enterobacteriaceae
SAEN003_c01_Flagelle_1-p		Flg	chromosome	Salmonella enterica subsp. enterica serovar Typhi Ty2	Proteobacteria	Gammaproteobacteria	Enterobacteriales	Enterobacteriaceae
SAEN003_c01_Syst_1-s	SPI-2	NF-T3SS	chromosome	Salmonella enterica subsp. enterica serovar Typhi Ty2	Proteobacteria	Gammaproteobacteria	Enterobacteriales	Enterobacteriaceae
SAEN003_c01_Syst_2-s	SPI-1	NF-T3SS	chromosome	Salmonella enterica subsp. enterica serovar Typhi Ty2	Proteobacteria	Gammaproteobacteria	Enterobacteriales	Enterobacteriaceae
SAEN004_c01_Flagelle_1-p		Flg	chromosome	Salmonella enterica subsp. enterica serovar Choleraesuis str. SC-B67	Proteobacteria	Gammaproteobacteria	Enterobacteriales	Enterobacteriaceae
SAEN004_c01_Syst_1-s	SPI-2	NF-T3SS	chromosome	Salmonella enterica subsp. enterica serovar Choleraesuis str. SC-B67	Proteobacteria	Gammaproteobacteria	Enterobacteriales	Enterobacteriaceae
SAEN004_c01_Syst_2-s	SPI-1	NF-T3SS	chromosome	Salmonella enterica subsp. enterica serovar Choleraesuis str. SC-B67	Proteobacteria	Gammaproteobacteria	Enterobacteriales	Enterobacteriaceae
SAEN005_c01_Flagelle_1-p		Flg	chromosome	Salmonella enterica subsp. enterica serovar Paratyphi B str. SPB7	Proteobacteria	Gammaproteobacteria	Enterobacteriales	Enterobacteriaceae
SAEN005_c01_Syst_1-s	SPI-2	NF-T3SS	chromosome	Salmonella enterica subsp. enterica serovar Paratyphi B str. SPB7	Proteobacteria	Gammaproteobacteria	Enterobacteriales	Enterobacteriaceae
SAEN005_c01_Syst_2-s	SPI-1	NF-T3SS	chromosome	Salmonella enterica subsp. enterica serovar Paratyphi B str. SPB7	Proteobacteria	Gammaproteobacteria	Enterobacteriales	Enterobacteriaceae
SAEN006_c01_Flagelle_1-p		Flg	chromosome	Salmonella enterica subsp. arizonae serovar 62:z4	Proteobacteria	Gammaproteobacteria	Enterobacteriales	Enterobacteriaceae
SAEN006_c01_Syst_1-s	SPI-1	NF-T3SS	chromosome	Salmonella enterica subsp. arizonae serovar 62:z4	Proteobacteria	Gammaproteobacteria	Enterobacteriales	Enterobacteriaceae
SAEN006_c01_Syst_2-s	SPI-2	NF-T3SS	chromosome	Salmonella enterica subsp. arizonae serovar 62:z4	Proteobacteria	Gammaproteobacteria	Enterobacteriales	Enterobacteriaceae
SAEN007_c01_Flagelle_1-p		Flg	chromosome	Salmonella enterica subsp. enterica serovar Newport str. SL254	Proteobacteria	Gammaproteobacteria	Enterobacteriales	Enterobacteriaceae
SAEN007_c01_Syst_1-a	SPI-2	NF-T3SS	chromosome	Salmonella enterica subsp. enterica serovar Newport str. SL254	Proteobacteria	Gammaproteobacteria	Enterobacteriales	Enterobacteriaceae
SAEN007_c01_Syst_2-s	SPI-1	NF-T3SS	chromosome	Salmonella enterica subsp. enterica serovar Newport str. SL254	Proteobacteria	Gammaproteobacteria	Enterobacteriales	Enterobacteriaceae
SAEN008_c01_Flagelle_1-p		Flg	chromosome	Salmonella enterica subsp. enterica serovar Heidelberg str. SL476	Proteobacteria	Gammaproteobacteria	Enterobacteriales	Enterobacteriaceae
SAEN008_c01_Syst_1-s	SPI-2	NF-T3SS	chromosome	Salmonella enterica subsp. enterica serovar Heidelberg str. SL476	Proteobacteria	Gammaproteobacteria	Enterobacteriales	Enterobacteriaceae
SAEN008_c01_Syst_2-s	SPI-1	NF-T3SS	chromosome	Salmonella enterica subsp. enterica serovar Heidelberg str. SL476	Proteobacteria	Gammaproteobacteria	Enterobacteriales	Enterobacteriaceae
SAEN009_c01_Flagelle_1-p		Flg	chromosome	Salmonella enterica subsp. enterica serovar Schwarzengrund str. CVM19633	Proteobacteria	Gammaproteobacteria	Enterobacteriales	Enterobacteriaceae
SAEN009_c01_Syst_1-s	SPI-2	NF-T3SS	chromosome	Salmonella enterica subsp. enterica serovar Schwarzengrund str. CVM19633	Proteobacteria	Gammaproteobacteria	Enterobacteriales	Enterobacteriaceae
SAEN009_c01_Syst_2-s	SPI-1	NF-T3SS	chromosome	Salmonella enterica subsp. enterica serovar Schwarzengrund str. CVM19633	Proteobacteria	Gammaproteobacteria	Enterobacteriales	Enterobacteriaceae
SAEN010_c01_Flagelle_1-p		Flg	chromosome	Salmonella enterica subsp. enterica serovar Agona str. SL483	Proteobacteria	Gammaproteobacteria	Enterobacteriales	Enterobacteriaceae
SAEN010_c01_Syst_1-a	SPI-2	NF-T3SS	chromosome	Salmonella enterica subsp. enterica serovar Agona str. SL483	Proteobacteria	Gammaproteobacteria	Enterobacteriales	Enterobacteriaceae
SAEN010_c01_Syst_2-s	SPI-1	NF-T3SS	chromosome	Salmonella enterica subsp. enterica serovar Agona str. SL483	Proteobacteria	Gammaproteobacteria	Enterobacteriales	Enterobacteriaceae
SAEN011_c01_Flagelle_1-p		Flg	chromosome	Salmonella enterica subsp. enterica serovar Paratyphi A str. AKU_12601	Proteobacteria	Gammaproteobacteria	Enterobacteriales	Enterobacteriaceae
SAEN011_c01_Syst_1-s	SPI-2	NF-T3SS	chromosome	Salmonella enterica subsp. enterica serovar Paratyphi A str. AKU_12601	Proteobacteria	Gammaproteobacteria	Enterobacteriales	Enterobacteriaceae
SAEN011_c01_Syst_2-s	SPI-1	NF-T3SS	chromosome	Salmonella enterica subsp. enterica serovar Paratyphi A str. AKU_12601	Proteobacteria	Gammaproteobacteria	Enterobacteriales	Enterobacteriaceae
SAEN012_c01_Flagelle_1-p		Flg	chromosome	Salmonella enterica subsp. enterica serovar Dublin str. CT_02021853	Proteobacteria	Gammaproteobacteria	Enterobacteriales	Enterobacteriaceae
SAEN012_c01_Syst_1-s	SPI-2	NF-T3SS	chromosome	Salmonella enterica subsp. enterica serovar Dublin str. CT_02021853	Proteobacteria	Gammaproteobacteria	Enterobacteriales	Enterobacteriaceae
SAEN012_c01_Syst_2-s	SPI-1	NF-T3SS	chromosome	Salmonella enterica subsp. enterica serovar Dublin str. CT_02021853	Proteobacteria	Gammaproteobacteria	Enterobacteriales	Enterobacteriaceae
SAEN013_c01_Flagelle_1-p		Flg	chromosome	Salmonella enterica subsp. enterica serovar Gallinarum str. 287/91	Proteobacteria	Gammaproteobacteria	Enterobacteriales	Enterobacteriaceae
SAEN013_c01_Syst_1-s	SPI-2	NF-T3SS	chromosome	Salmonella enterica subsp. enterica serovar Gallinarum str. 287/91	Proteobacteria	Gammaproteobacteria	Enterobacteriales	Enterobacteriaceae
SAEN013_c01_Syst_2-s	SPI-1	NF-T3SS	chromosome	Salmonella enterica subsp. enterica serovar Gallinarum str. 287/91	Proteobacteria	Gammaproteobacteria	Enterobacteriales	Enterobacteriaceae
SAEN014_c01_Flagelle_1-p		Flg	chromosome	Salmonella enterica subsp. enterica serovar Enteritidis str. P125109	Proteobacteria	Gammaproteobacteria	Enterobacteriales	Enterobacteriaceae
SAEN014_c01_Syst_1-s	SPI-2	NF-T3SS	chromosome	Salmonella enterica subsp. enterica serovar Enteritidis str. P125109	Proteobacteria	Gammaproteobacteria	Enterobacteriales	Enterobacteriaceae
SAEN014_c01_Syst_2-s	SPI-1	NF-T3SS	chromosome	Salmonella enterica subsp. enterica serovar Enteritidis str. P125109	Proteobacteria	Gammaproteobacteria	Enterobacteriales	Enterobacteriaceae
SAEN015_c01_Flagelle_1-p		Flg	chromosome	Salmonella enterica subsp. enterica serovar Paratyphi A str. ATCC 9150	Proteobacteria	Gammaproteobacteria	Enterobacteriales	Enterobacteriaceae
SAEN015_c01_Syst_1-s	SPI-2	NF-T3SS	chromosome	Salmonella enterica subsp. enterica serovar Paratyphi A str. ATCC 9150	Proteobacteria	Gammaproteobacteria	Enterobacteriales	Enterobacteriaceae
SAEN015_c01_Syst_2-s	SPI-1	NF-T3SS	chromosome	Salmonella enterica subsp. enterica serovar Paratyphi A str. ATCC 9150	Proteobacteria	Gammaproteobacteria	Enterobacteriales	Enterobacteriaceae
SAEN016_c01_Flagelle_1-p		Flg	chromosome	Salmonella enterica subsp. enterica serovar Paratyphi C strain RKS4594	Proteobacteria	Gammaproteobacteria	Enterobacteriales	Enterobacteriaceae
SAEN016_c01_Syst_1-s	SPI-2	NF-T3SS	chromosome	Salmonella enterica subsp. enterica serovar Paratyphi C strain RKS4594	Proteobacteria	Gammaproteobacteria	Enterobacteriales	Enterobacteriaceae
SAEN016_c01_Syst_2-s	SPI-1	NF-T3SS	chromosome	Salmonella enterica subsp. enterica serovar Paratyphi C strain RKS4594	Proteobacteria	Gammaproteobacteria	Enterobacteriales	Enterobacteriaceae
SAKE001_c01_Flagelle_1-s		Flg	chromosome	Sanguibacter keddieii DSM 10542	Actinobacteria	Actinobacteridae	Actinomycetales	Micrococcineae
SEPR001_c01_Flagelle_1-s		Flg	chromosome	Serratia proteamaculans 568	Proteobacteria	Gammaproteobacteria	Enterobacteriales	Enterobacteriaceae
SHAN001_c01_Flagelle_1-s		Flg	chromosome	Shewanella sp. ANA-3 chromosome 1	Proteobacteria	Gammaproteobacteria	Alteromonadales	Shewanellaceae
SHBA001_c01_Syst_1-a	SPI-2	NF-T3SS	chromosome	Shewanella baltica OS155	Proteobacteria	Gammaproteobacteria	Alteromonadales	Shewanellaceae
SHBA002_c01_Syst_1-a	SPI-2	NF-T3SS	chromosome	Shewanella baltica OS195	Proteobacteria	Gammaproteobacteria	Alteromonadales	Shewanellaceae
SHBA004_c01_Flagelle_1-s		Flg	chromosome	Shewanella baltica OS223	Proteobacteria	Gammaproteobacteria	Alteromonadales	Shewanellaceae
SHBO002_p03_Syst_1-s	SPI-1	NF-T3SS	plasmid	Shigella boydii CDC 3083-94 plasmid pBS512_211	Proteobacteria	Gammaproteobacteria	Enterobacteriales	Enterobacteriaceae
SHDE001_c01_Flagelle_2-s		Flg	chromosome	Shewanella denitrificans OS217	Proteobacteria	Gammaproteobacteria	Alteromonadales	Shewanellaceae
SHDE001_c01_Flagelle_3-s		Flg	chromosome	Shewanella denitrificans OS217	Proteobacteria	Gammaproteobacteria	Alteromonadales	Shewanellaceae
SHDY001_p01_Syst_1-s	SPI-1	NF-T3SS	plasmid	Shigella dysenteriae Sd197 plasmid pSD1_197	Proteobacteria	Gammaproteobacteria	Enterobacteriales	Enterobacteriaceae
SHFL001_p01_Syst_1-s	SPI-1	NF-T3SS	plasmid	Shigella flexneri 2a str. 301 plasmid pCP301	Proteobacteria	Gammaproteobacteria	Enterobacteriales	Enterobacteriaceae
SHFR001_c01_Flagelle_1-s		Flg	chromosome	Shewanella frigidimarina NCIMB 400	Proteobacteria	Gammaproteobacteria	Alteromonadales	Shewanellaceae
SHHA001_c01_Flagelle_1-s		Flg	chromosome	Shewanella halifaxensis HAW-EB4	Proteobacteria	Gammaproteobacteria	Alteromonadales	Shewanellaceae
SHHA001_c01_Flagelle_2-s		Flg	chromosome	Shewanella halifaxensis HAW-EB4	Proteobacteria	Gammaproteobacteria	Alteromonadales	Shewanellaceae
SHON001_c01_Flagelle_1-s		Flg	chromosome	Shewanella oneidensis MR-1	Proteobacteria	Gammaproteobacteria	Alteromonadales	Shewanellaceae
SHON002_c01_Flagelle_1-s		Flg	chromosome	Shewanella sp. MR-4	Proteobacteria	Gammaproteobacteria	Alteromonadales	Shewanellaceae
SHPI001_c01_Flagelle_1-s		Flg	chromosome	Shewanella piezotolerans WP3	Proteobacteria	Gammaproteobacteria	Alteromonadales	Shewanellaceae
SHPI001_c01_Flagelle_2-s		Flg	chromosome	Shewanella piezotolerans WP3	Proteobacteria	Gammaproteobacteria	Alteromonadales	Shewanellaceae
SHSE001_c01_Flagelle_1-s		Flg	chromosome	Shewanella sediminis HAW-EB3	Proteobacteria	Gammaproteobacteria	Alteromonadales	Shewanellaceae
SHSO001_p01_Syst_1-s	SPI-1	NF-T3SS	plasmid	Shigella sonnei Ss046 plasmid pSS_046	Proteobacteria	Gammaproteobacteria	Enterobacteriales	Enterobacteriaceae
SHSP001_c01_Flagelle_1-s		Flg	chromosome	Shewanella sp. MR-7	Proteobacteria	Gammaproteobacteria	Alteromonadales	Shewanellaceae
SHVI001_c01_Syst_1-a	SPI-2	NF-T3SS	chromosome	Shewanella violacea DSS12	Proteobacteria	Gammaproteobacteria	Alteromonadales	Shewanellaceae
SIMD001_c01_Flagelle_1-s		Flg	chromosome	Sinorhizobium medicae WSM419	Proteobacteria	Alphaproteobacteria	Rhizobiales	Rhizobiaceae
SIME001_c01_Flagelle_1-s		Flg	chromosome	Sinorhizobium meliloti 1021	Proteobacteria	Alphaproteobacteria	Rhizobiales	Rhizobiaceae
SINE001_c01_Syst-p	Chlamy	NF-T3SS	chromosome	Simkania negevensis Z chromosome gsn.131	Chlamydiae	Chlamydiales	Simkaniaceae
SITM001_c01_Flagelle_1-s		Flg	chromosome	Silicibacter sp. TM1040	Proteobacteria	Alphaproteobacteria	Rhodobacterales	Rhodobacteraceae
SOGL001_c01_Flagelle_1-s		Flg	chromosome	Sodalis glossinidius str. 'morsitans'	Proteobacteria	Gammaproteobacteria	Enterobacteriales	Enterobacteriaceae
SOGL001_c01_Syst_1-s	SPI-1	NF-T3SS	chromosome	Sodalis glossinidius str. 'morsitans'	Proteobacteria	Gammaproteobacteria	Enterobacteriales	Enterobacteriaceae
SOGL001_c01_Syst_2-s	SPI-2	NF-T3SS	chromosome	Sodalis glossinidius str. 'morsitans'	Proteobacteria	Gammaproteobacteria	Enterobacteriales	Enterobacteriaceae
SPAL001_c01_Flagelle_1-s		Flg	chromosome	Sphingopyxis alaskensis RB2256	Proteobacteria	Alphaproteobacteria	Sphingomonadales	Sphingomonadaceae
SPJA001_c01_Flagelle_1-s		Flg	chromosome	Sphingobium japonicum UT26S chromosome 1	Proteobacteria	Alphaproteobacteria	Sphingomonadales	Sphingomonadaceae
SPSM001_c01_Flagelle_1-s		Flg	chromosome	Spirochaeta smaragdinae DSM 11293 chromosome	Spirochaetes	Spirochaetales	Spirochaetaceae	Spirochaeta
SPTH001_c01_Flagelle_1-s		Flg	chromosome	Sphaerobacter thermophilus DSM 20745 chromosome 1	Chloroflexi	Sphaerobacteridae	Sphaerobacterales	Sphaerobacterineae
SPTR001_c01_Flagelle_1-s		Flg	chromosome	Spirochaeta thermophila DSM 6192 chromosome	Spirochaetes	Spirochaetales	Spirochaetaceae	Spirochaeta
STAR001_c01_Syst_1-a	Myxo	NF-T3SS	chromosome	Stigmatella aurantiaca DW4/3-1	Proteobacteria	Deltaproteobacteria	Myxococcales	Cystobacterineae
STAR001_c01_Syst_2-a	Myxo	NF-T3SS	chromosome	Stigmatella aurantiaca DW4/3-1	Proteobacteria	Deltaproteobacteria	Myxococcales	Cystobacterineae
STML001_c01_Flagelle_1-s		Flg	chromosome	Stenotrophomonas maltophilia K279a	Proteobacteria	Gammaproteobacteria	Xanthomonadales	Xanthomonadaceae
STML002_c01_Flagelle_1-s		Flg	chromosome	Stenotrophomonas maltophilia R551-3	Proteobacteria	Gammaproteobacteria	Xanthomonadales	Xanthomonadaceae
SUAZ001_c01_Flagelle_1-s		Flg	chromosome	Sulfurihydrogenibium azorense Az-Fu1	Aquificae	Aquificales	Hydrogenothermaceae	Sulfurihydrogenibium
SYTH001_c01_Flagelle_1-s		Flg	chromosome	Symbiobacterium thermophilum IAM 14863	Firmicutes	Clostridia	Clostridiales	Clostridiales Family XVIII. Incertae Sedis
SYWO001_c01_Flagelle_1-s		Flg	chromosome	Syntrophomonas wolfei subsp. wolfei str. Goettingen	Firmicutes	Clostridia	Clostridiales	Syntrophomonadaceae
TETU001_c01_Flagelle_1-paq_clust		Flg	chromosome	Teredinibacter turnerae T7901	Proteobacteria	Gammaproteobacteria	Alteromonadales	Alteromonadales genera incertae sedis
THAF001_c01_Flagelle_1-p		Flg	chromosome	Thermosipho africanus TCF52B	Thermotogae	Thermotogales	Thermotogaceae	Thermosipho
THIT001_c01_Flagelle_1-s		Flg	chromosome	Thermoanaerobacter italicus Ab9 chromosome	Firmicutes	Clostridia	Thermoanaerobacterales	Thermoanaerobacteraceae
THK9001_c01_Flagelle_1-paq_clust		Flg	chromosome	Thioalkalivibrio sp. K90mix chromosome	Proteobacteria	Gammaproteobacteria	Chromatiales	Ectothiorhodospiraceae
THLE001_c01_Flagelle_1-p		Flg	chromosome	Thermotoga lettingae TMO	Thermotogae	Thermotogales	Thermotogaceae	Thermotoga
THMA001_c01_Flagelle_1-p		Flg	chromosome	Thermotoga maritima MSB8	Thermotogae	Thermotogales	Thermotogaceae	Thermotoga
THME001_c01_Flagelle_1-p		Flg	chromosome	Thermosipho melanesiensis BI429	Thermotogae	Thermotogales	Thermotogaceae	Thermosipho
THMT001_c01_Flagelle_1-s		Flg	chromosome	Thermoanaerobacter mathranii subsp. mathranii str. A3 chromosome	Firmicutes	Clostridia	Thermoanaerobacterales	Thermoanaerobacteraceae
THNA001_c01_Flagelle_1-p		Flg	chromosome	Thermotoga naphthophila RKU-10	Thermotogae	Thermotogales	Thermotogaceae	Thermotoga
THNE001_c01_Flagelle_1-p		Flg	chromosome	Thermotoga neapolitana DSM 4359	Thermotogae	Thermotogales	Thermotogaceae	Thermotoga
THPP001_c01_Flagelle_1-p		Flg	chromosome	Thioalkalivibrio sp. HL-EbGR7	Proteobacteria	Gammaproteobacteria	Chromatiales	Ectothiorhodospiraceae
THPS001_c01_Flagelle_1-s		Flg	chromosome	Thermoanaerobacter pseudethanolicus ATCC 33223	Firmicutes	Clostridia	Thermoanaerobacterales	Thermoanaerobacteraceae
THPT001_c01_Flagelle_1-p		Flg	chromosome	Thermotoga petrophila RKU-1	Thermotogae	Thermotogales	Thermotogaceae	Thermotoga
THRQ001_c01_Flagelle_1-p		Flg	chromosome	Thermotoga sp. RQ2	Thermotogae	Thermotogales	Thermotogaceae	Thermotoga
THTE001_c01_Flagelle_1-s		Flg	chromosome	Thermoanaerobacter tengcongensis MB4	Firmicutes	Clostridia	Thermoanaerobacterales	Thermoanaerobacteraceae
THTS001_c01_Flagelle_1-s		Flg	chromosome	Thermoanaerobacterium thermosaccharolyticum DSM 571 chromosome	Firmicutes	Clostridia	Thermoanaerobacterales	Thermoanaerobacterales Family III. Incertae Sedis
THX3001_c01_Flagelle_1-s		Flg	chromosome	Thermoanaerobacter sp. X513 chromosome	Firmicutes	Clostridia	Thermoanaerobacterales	Thermoanaerobacteraceae
THX5001_c01_Flagelle_1-s		Flg	chromosome	Thermoanaerobacter sp. X514	Firmicutes	Clostridia	Thermoanaerobacterales	Thermoanaerobacteraceae
TRDE001_c01_Flagelle_1-p		Flg	chromosome	Treponema denticola ATCC 35405	Spirochaetes	Spirochaetales	Spirochaetaceae	Treponema
VAPA002_c01_Syst_1-s	Hrp2	NF-T3SS	chromosome	Variovorax paradoxus EPS	Proteobacteria	Betaproteobacteria	Burkholderiales	Comamonadaceae
VEEI001_c01_Flagelle_1-p		Flg	chromosome	Verminephrobacter eiseniae EF01-2	Proteobacteria	Betaproteobacteria	Burkholderiales	Comamonadaceae
VESP001_c01_Syst_1-s		NF-T3SS	chromosome	Verrucomicrobium spinosum DSM 4136	Verrucomicrobia	Verrucomicrobiae	Verrucomicrobiales	Verrucomicrobiaceae
VICH001_c01_Flagelle_1-p		Flg	chromosome	Vibrio cholerae O1 biovar eltor str. N16961 chromosome I	Proteobacteria	Gammaproteobacteria	Vibrionales	Vibrionaceae
VICH002_c01_Flagelle_1-p		Flg	chromosome	Vibrio cholerae O395 chromosome 2	Proteobacteria	Gammaproteobacteria	Vibrionales	Vibrionaceae
VICH003_c01_Flagelle_1-p		Flg	chromosome	Vibrio cholerae MJ-1236 chromosome 1	Proteobacteria	Gammaproteobacteria	Vibrionales	Vibrionaceae
VICH004_c01_Flagelle_1-p		Flg	chromosome	Vibrio cholerae M66-2 chromosome I	Proteobacteria	Gammaproteobacteria	Vibrionales	Vibrionaceae
VIEX001_c01_Flagelle_1-paq_clust		Flg	chromosome	Vibrio sp. Ex25 chromosome 1	Proteobacteria	Gammaproteobacteria	Vibrionales	Vibrionaceae
VIEX001_c01_Syst_1-s	ysc	NF-T3SS	chromosome	Vibrio sp. Ex25 chromosome 1	Proteobacteria	Gammaproteobacteria	Vibrionales	Vibrionaceae
VIEX001_c02_Flagelle_1-paq_clust		Flg	chromosome	Vibrio sp. Ex25 chromosome 2	Proteobacteria	Gammaproteobacteria	Vibrionales	Vibrionaceae
VIFI001_c01_Flagelle_1-s		Flg	chromosome	Vibrio fischeri ES114 chromosome I	Proteobacteria	Gammaproteobacteria	Vibrionales	Vibrionaceae
VIFI002_c01_Flagelle_1-s		Flg	chromosome	Vibrio fischeri MJ11 chromosome I	Proteobacteria	Gammaproteobacteria	Vibrionales	Vibrionaceae
VIHA001_c01_Flagelle_1-paq_clust		Flg	chromosome	Vibrio harveyi ATCC BAA-1116 chromosome I	Proteobacteria	Gammaproteobacteria	Vibrionales	Vibrionaceae
VIHA001_c01_Syst_1-s	ysc	NF-T3SS	chromosome	Vibrio harveyi ATCC BAA-1116 chromosome I	Proteobacteria	Gammaproteobacteria	Vibrionales	Vibrionaceae
VIHA001_c02_Flagelle_1-paq_clust		Flg	chromosome	Vibrio harveyi ATCC BAA-1116 chromosome II	Proteobacteria	Gammaproteobacteria	Vibrionales	Vibrionaceae
VIPA001_c01_Flagelle_1-paq_clust		Flg	chromosome	Vibrio parahaemolyticus RIMD 2210633 chromosome I	Proteobacteria	Gammaproteobacteria	Vibrionales	Vibrionaceae
VIPA001_c01_Syst_1-s	ysc	NF-T3SS	chromosome	Vibrio parahaemolyticus RIMD 2210633 chromosome I	Proteobacteria	Gammaproteobacteria	Vibrionales	Vibrionaceae
VIPA001_c02_Flagelle_1-paq_clust		Flg	chromosome	Vibrio parahaemolyticus RIMD 2210633 chromosome II	Proteobacteria	Gammaproteobacteria	Vibrionales	Vibrionaceae
VISP001_c01_Flagelle_1-s		Flg	chromosome	Vibrio splendidus LGP32 chromosome 1	Proteobacteria	Gammaproteobacteria	Vibrionales	Vibrionaceae
VIVU001_c01_Flagelle_1-paq_clust		Flg	chromosome	Vibrio vulnificus CMCP6 chromosome I	Proteobacteria	Gammaproteobacteria	Vibrionales	Vibrionaceae
VIVU002_c01_Flagelle_1-paq_clust		Flg	chromosome	Vibrio vulnificus YJ016 chromosome I	Proteobacteria	Gammaproteobacteria	Vibrionales	Vibrionaceae
WACH001_c01_Syst-p	Chlamy	NF-T3SS	chromosome	Waddlia chondrophila WSU 86-1044 chromosome	Chlamydiae	Chlamydiales	Waddliaceae	Waddlia
WOUC001_c01_Flagelle_1-p		Flg	chromosome	Wolinella succinogenes DSM 1740	Proteobacteria	Epsilonproteobacteria	Campylobacterales	Helicobacteraceae
XAAL001_c01_Flagelle_1-s		Flg	chromosome	Xanthomonas albilineans	Proteobacteria	Gammaproteobacteria	Xanthomonadales	Xanthomonadaceae
XAAL001_c01_Syst_1-s	SPI-1	NF-T3SS	chromosome	Xanthomonas albilineans	Proteobacteria	Gammaproteobacteria	Xanthomonadales	Xanthomonadaceae
XAAX001_c01_Flagelle_1-s		Flg	chromosome	Xanthomonas axonopodis pv. citri str. 306	Proteobacteria	Gammaproteobacteria	Xanthomonadales	Xanthomonadaceae
XAAX001_c01_Syst_1-s	Hrp2	NF-T3SS	chromosome	Xanthomonas axonopodis pv. citri str. 306	Proteobacteria	Gammaproteobacteria	Xanthomonadales	Xanthomonadaceae
XACA001_c01_Flagelle_1-s		Flg	chromosome	Xanthomonas campestris pv. campestris str. ATCC 33913	Proteobacteria	Gammaproteobacteria	Xanthomonadales	Xanthomonadaceae
XACA001_c01_Syst_1-s	Hrp2	NF-T3SS	chromosome	Xanthomonas campestris pv. campestris str. ATCC 33913	Proteobacteria	Gammaproteobacteria	Xanthomonadales	Xanthomonadaceae
XACA002_c01_Flagelle_1-s		Flg	chromosome	Xanthomonas campestris pv. campestris str. 8004	Proteobacteria	Gammaproteobacteria	Xanthomonadales	Xanthomonadaceae
XACA002_c01_Syst_1-s	Hrp2	NF-T3SS	chromosome	Xanthomonas campestris pv. campestris str. 8004	Proteobacteria	Gammaproteobacteria	Xanthomonadales	Xanthomonadaceae
XACA003_c01_Flagelle_1-s		Flg	chromosome	Xanthomonas campestris pv. vesicatoria str. 85-10	Proteobacteria	Gammaproteobacteria	Xanthomonadales	Xanthomonadaceae
XACA003_c01_Syst_1-s	Hrp2	NF-T3SS	chromosome	Xanthomonas campestris pv. vesicatoria str. 85-10	Proteobacteria	Gammaproteobacteria	Xanthomonadales	Xanthomonadaceae
XAOR001_c01_Flagelle_1-s		Flg	chromosome	Xanthomonas oryzae pv. oryzae KACC10331	Proteobacteria	Gammaproteobacteria	Xanthomonadales	Xanthomonadaceae
XAOR001_c01_Syst_1-s	Hrp2	NF-T3SS	chromosome	Xanthomonas oryzae pv. oryzae KACC10331	Proteobacteria	Gammaproteobacteria	Xanthomonadales	Xanthomonadaceae
XAOR002_c01_Flagelle_1-s		Flg	chromosome	Xanthomonas oryzae pv. oryzae MAFF 311018	Proteobacteria	Gammaproteobacteria	Xanthomonadales	Xanthomonadaceae
XAOR002_c01_Syst_1-s	Hrp2	NF-T3SS	chromosome	Xanthomonas oryzae pv. oryzae MAFF 311018	Proteobacteria	Gammaproteobacteria	Xanthomonadales	Xanthomonadaceae
XAOR003_c01_Flagelle_1-s		Flg	chromosome	Xanthomonas oryzae pv. oryzae PXO99A	Proteobacteria	Gammaproteobacteria	Xanthomonadales	Xanthomonadaceae
XAOR003_c01_Flagelle_2-s		Flg	chromosome	Xanthomonas oryzae pv. oryzae PXO99A	Proteobacteria	Gammaproteobacteria	Xanthomonadales	Xanthomonadaceae
XAOR003_c01_Syst_1-s	Hrp2	NF-T3SS	chromosome	Xanthomonas oryzae pv. oryzae PXO99A	Proteobacteria	Gammaproteobacteria	Xanthomonadales	Xanthomonadaceae
XAOR004_c01_Flagelle_1-s		Flg	chromosome	Xanthomonas campestris pv. campestris	Proteobacteria	Gammaproteobacteria	Xanthomonadales	Xanthomonadaceae
XAOR004_c01_Syst_1-s	Hrp2	NF-T3SS	chromosome	Xanthomonas campestris pv. campestris	Proteobacteria	Gammaproteobacteria	Xanthomonadales	Xanthomonadaceae
XENE001_c01_Flagelle_1-s		Flg	chromosome	Xenorhabdus nematophila ATCC 19061	Proteobacteria	Gammaproteobacteria	Enterobacteriales	Enterobacteriaceae
YEEN001_c01_Flagelle_1-s		Flg	chromosome	Yersinia enterocolitica subsp. enterocolitica 8081	Proteobacteria	Gammaproteobacteria	Enterobacteriales	Enterobacteriaceae
YEEN001_c01_Syst_1-s	SPI-1	NF-T3SS	chromosome	Yersinia enterocolitica subsp. enterocolitica 8081	Proteobacteria	Gammaproteobacteria	Enterobacteriales	Enterobacteriaceae
YEEN001_p01_Syst_1-s	ysc	NF-T3SS	plasmid	Yersinia enterocolitica subsp. enterocolitica 8081 plasmid pYVe8081	Proteobacteria	Gammaproteobacteria	Enterobacteriales	Enterobacteriaceae
YEEN002_c01_Syst_1-s	SPI-2	NF-T3SS	chromosome	Yersinia enterocolitica subsp. palearctica 105.5R(r)	Proteobacteria	Gammaproteobacteria	Enterobacteriales	Enterobacteriaceae
YEEN002_p01_Syst_1-s	ysc	NF-T3SS	plasmid	Yersinia enterocolitica subsp. palearctica 105.5R(r) plasmid 105.5R(r)p	Proteobacteria	Gammaproteobacteria	Enterobacteriales	Enterobacteriaceae
YEPE001_c01_Flagelle_1-s		Flg	chromosome	Yersinia pestis CO92	Proteobacteria	Gammaproteobacteria	Enterobacteriales	Enterobacteriaceae
YEPE001_c01_Syst_1-s	SPI-2	NF-T3SS	chromosome	Yersinia pestis CO92	Proteobacteria	Gammaproteobacteria	Enterobacteriales	Enterobacteriaceae
YEPE001_p03_Syst_1-s	ysc	NF-T3SS	plasmid	Yersinia pestis CO92 plasmid pCD1	Proteobacteria	Gammaproteobacteria	Enterobacteriales	Enterobacteriaceae
YEPE002_c01_Flagelle_1-s		Flg	chromosome	Yersinia pestis KIM 10	Proteobacteria	Gammaproteobacteria	Enterobacteriales	Enterobacteriaceae
YEPE002_c01_Syst_1-a	SPI-2	NF-T3SS	chromosome	Yersinia pestis KIM 10	Proteobacteria	Gammaproteobacteria	Enterobacteriales	Enterobacteriaceae
YEPE003_c01_Flagelle_1-s		Flg	chromosome	Yersinia pestis biovar Microtus str. 91001	Proteobacteria	Gammaproteobacteria	Enterobacteriales	Enterobacteriaceae
YEPE003_c01_Syst_1-s	SPI-2	NF-T3SS	chromosome	Yersinia pestis biovar Microtus str. 91001	Proteobacteria	Gammaproteobacteria	Enterobacteriales	Enterobacteriaceae
YEPE003_p01_Syst_1-s	ysc	NF-T3SS	plasmid	Yersinia pestis biovar Microtus str. 91001 plasmid pCD1	Proteobacteria	Gammaproteobacteria	Enterobacteriales	Enterobacteriaceae
YEPE004_c01_Syst_1-s	SPI-2	NF-T3SS	chromosome	Yersinia pestis Antiqua	Proteobacteria	Gammaproteobacteria	Enterobacteriales	Enterobacteriaceae
YEPE004_p03_Syst_1-s	ysc	NF-T3SS	plasmid	Yersinia pestis Antiqua plasmid pCD	Proteobacteria	Gammaproteobacteria	Enterobacteriales	Enterobacteriaceae
YEPE005_c01_Flagelle_1-s		Flg	chromosome	Yersinia pestis Nepal516	Proteobacteria	Gammaproteobacteria	Enterobacteriales	Enterobacteriaceae
YEPE005_c01_Syst_1-s	SPI-2	NF-T3SS	chromosome	Yersinia pestis Nepal516	Proteobacteria	Gammaproteobacteria	Enterobacteriales	Enterobacteriaceae
YEPE006_c01_Flagelle_1-s		Flg	chromosome	Yersinia pestis Pestoides F	Proteobacteria	Gammaproteobacteria	Enterobacteriales	Enterobacteriaceae
YEPE006_c01_Syst_1-s	SPI-2	NF-T3SS	chromosome	Yersinia pestis Pestoides F	Proteobacteria	Gammaproteobacteria	Enterobacteriales	Enterobacteriaceae
YEPE006_p02_Syst_1-s	ysc	NF-T3SS	plasmid	Yersinia pestis Pestoides F plasmid CD	Proteobacteria	Gammaproteobacteria	Enterobacteriales	Enterobacteriaceae
YEPE007_c01_Flagelle_1-s		Flg	chromosome	Yersinia pestis Angola	Proteobacteria	Gammaproteobacteria	Enterobacteriales	Enterobacteriaceae
YEPE007_p01_Syst_1-s	ysc	NF-T3SS	plasmid	Yersinia pestis Angola plasmid new_pCD	Proteobacteria	Gammaproteobacteria	Enterobacteriales	Enterobacteriaceae
YEPE008_c01_Syst_1-a	SPI-2	NF-T3SS	chromosome	Yersinia pestis Z176003 chromosome	Proteobacteria	Gammaproteobacteria	Enterobacteriales	Enterobacteriaceae
YEPE008_p03_Syst_1-a	ysc	NF-T3SS	plasmid	Yersinia pestis Z176003 plasmid pCD1	Proteobacteria	Gammaproteobacteria	Enterobacteriales	Enterobacteriaceae
YEPS001_c01_Flagelle_1-s		Flg	chromosome	Yersinia pseudotuberculosis IP 32953	Proteobacteria	Gammaproteobacteria	Enterobacteriales	Enterobacteriaceae
YEPS001_c01_Syst_1-s	SPI-2	NF-T3SS	chromosome	Yersinia pseudotuberculosis IP 32953	Proteobacteria	Gammaproteobacteria	Enterobacteriales	Enterobacteriaceae
YEPS001_p01_Syst_1-s	ysc	NF-T3SS	plasmid	Yersinia pseudotuberculosis IP 32953 plasmid pYV	Proteobacteria	Gammaproteobacteria	Enterobacteriales	Enterobacteriaceae
YEPS002_c01_Flagelle_1-s		Flg	chromosome	Yersinia pseudotuberculosis IP 31758	Proteobacteria	Gammaproteobacteria	Enterobacteriales	Enterobacteriaceae
YEPS002_c01_Syst_1-s	SPI-2	NF-T3SS	chromosome	Yersinia pseudotuberculosis IP 31758	Proteobacteria	Gammaproteobacteria	Enterobacteriales	Enterobacteriaceae
YEPS003_c01_Flagelle_1-s		Flg	chromosome	Yersinia pseudotuberculosis YPIII	Proteobacteria	Gammaproteobacteria	Enterobacteriales	Enterobacteriaceae
YEPS003_c01_Syst_1-s	SPI-2	NF-T3SS	chromosome	Yersinia pseudotuberculosis YPIII	Proteobacteria	Gammaproteobacteria	Enterobacteriales	Enterobacteriaceae
YEPS004_c01_Flagelle_1-s		Flg	chromosome	Yersinia pseudotuberculosis PB1/+	Proteobacteria	Gammaproteobacteria	Enterobacteriales	Enterobacteriaceae
YEPS004_c01_Syst_1-s	SPI-2	NF-T3SS	chromosome	Yersinia pseudotuberculosis PB1/+	Proteobacteria	Gammaproteobacteria	Enterobacteriales	Enterobacteriaceae
YEPS004_p01_Syst-p	ysc	NF-T3SS	plasmid	Yersinia pseudotuberculosis PB1/+ plasmid pYPTS01	Proteobacteria	Gammaproteobacteria	Enterobacteriales	Enterobacteriaceae
ZIMO002_c01_Flagelle_1-s		Flg	chromosome	Zymomonas mobilis subsp. mobilis NCIB 11163	Proteobacteria	Alphaproteobacteria	Sphingomonadales	Sphingomonadaceae
